# Supplementary material for: Inhibition of KRAS, MEK and PI3K Demonstrate Synergistic Anti-Tumor Effects in Pancreatic Ductal Adenocarcinoma Cell Lines
Source: Cancers (Basel). 2022 Sep 14;14(18):4467. doi: 10.3390/cancers14184467 (PMC9497071; doi:10.3390/cancers14184467)
Supplement: Supplementary file 1 [file cancers-14-04467-s001.zip]

Archive with 2 entries (2 files):
- cancers-1910357-supplementary.pdf
- cancers-1910357-supplementary.xlsx
