# Supplementary material for: Inhibition of KRAS, MEK and PI3K Demonstrate Synergistic Anti-Tumor Effects in Pancreatic Ductal Adenocarcinoma Cell Lines
Source: Cancers (Basel). 2022 Sep 14;14(18):4467. doi: 10.3390/cancers14184467 (PMC9497071; doi:10.3390/cancers14184467)
Supplement: Supplementary file 1 [file cancers-14-04467-s001.zip › cancers-1910357-supplementary.xlsx]

## Sheet: Supplementary Table S1
Supplementary Table S1 - Cell Viability Sotorasib
ASPC-1
Proliferation
	1st	2nd	3rd						Mean	SD	P-value (vs. Control)
Control	1	1	1						1	0
1 µM	0.8989	0.9684	0.8148						0.894033	0.0628013	0.04
5 µM	0.6404	0.7053	0.6741						0.673267	0.0265019	<0.001
10 µM	0.4719	0.5053	0.5185						0.498567	0.0196111	<0.001
Biomass
	1st	2nd	3rd						Mean	SD	P-value (vs. Control)
Control	1	1	1						1	0
1 µM	0.9581	0.9783	0.9485						0.961633	0.0124197	0.77
5 µM	0.7202	0.7149	0.8392						0.7581	0.0573872	0.003
10 µM	0.6787	0.601	0.492						0.590567	0.0765762	<0.001
BXPC-3
Proliferation
	1st	2nd	3rd	4th					Mean	SD	P-value (vs. Control)
Control	1	1	1	1					1	0
1 µM	0.9883	0.9644	0.8255	0.8578					0.909	0.0688319	0.05
5 µM	0.7374	0.7945	0.7362	0.7822					0.762575	0.0261427	<0.001
10 µM	0.6401	0.747	0.6617	0.6711					0.679975	0.0402961	<0.001
Biomass
	1st	2nd	3rd	4th	5th	6th			Mean	SD	P-value (vs. Control)
Control	1	1	1	1	1	1			1	0
1 µM	0.9927	1.0188	0.9873	0.9717	0.9412	0.8972			0.96815	0.0393862	>0.99
5 µM	0.889	0.9701	0.8794	0.9061	0.8653	0.8914			0.900217	0.0336015	0.57
10 µM	0.802	0.7907	0.7791	0.7052	0.7739	0.7293			0.763367	0.0345013	<0.001
CAPAN-1
Proliferation
	1st	2nd	3rd						Mean	SD	P-value (vs. Control)
Control	1	1	1						1	0
1 µM	0.8947	0.9425	0.8108						0.882667	0.0544354	0.08
5 µM	0.8421	0.8736	0.7568						0.824167	0.0493407	0.01
10 µM	0.7368	0.7816	0.6486						0.722333	0.0552522	<0.001
Biomass
	1st	2nd	3rd						Mean	SD	P-value (vs. Control)
Control	1	1	1						1	0
1 µM	0.9657	1.1655	0.8909						1.00737	0.115912	>0.99
5 µM	0.8193	1.0678	0.7264						0.871167	0.144121	0.45
10 µM	0.6779	0.8266	0.7142						0.739567	0.063301	0.07
COLO357
Proliferation
	1st	2nd	3rd						Mean	SD	P-value (vs. Control)
Control	1	1	1						1	0
1 µM	1.1028	1.0208	1.0534						1.059	0.0337097	0.18
5 µM	1.0472	0.9479	0.9902						0.9951	0.0406869	>0.99
10 µM	0.6611	0.6042	0.618						0.627767	0.0242342	<0.001
Biomass
	1st	2nd	3rd						Mean	SD	P-value (vs. Control)
Control	1	1	1						1	0
1 µM	1.0647	1.1181	1.08						1.0876	0.0224531	0.22
5 µM	1.0366	1.0748	1.0352						1.04887	0.0183465	0.62
10 µM	0.8499	0.7594	0.6316						0.746967	0.0895532	0.002
MIA PACA-2
Proliferation
	1st	2nd	3rd	4th	5th	6th			Mean	SD	P-value (vs. Control)
Control	1	1	1	1	1	1			1	0
0.001 µM	1.0131	0.977	1.1012	1.0767	0.8475	0.894			0.984917	0.0912434	>0.99
0.005 µM	0.7833	0.705	0.6905	0.7288	0.7119	0.7512			0.72845	0.031065	<0.001
0.01 µM	0.5444	0.6456	0.5685	0.563	0.625	0.5922			0.589783	0.0355704	<0.001
0.05 µM	0.3603	0.3314	0.2009	0.3781	0.2542	0.318			0.30715	0.061451	<0.001
1 µM	0.0571	0.0657	0.0449	0.0589	0.0604	0.0324			0.0532333	0.0112347	<0.001
5 µM	0.0097	0.0163	0.0232	0.0208	0.0328	0.004			0.0178	0.00932255	<0.001
10 µM	0.0015	0.0026	0.001	0.0027	0.0083	0.0066			0.00378333	0.00270396	<0.001
Biomass
	1st	2nd	3rd	4th	5th	6th			Mean	SD	P-value (vs. Control)
Control	1	1	1	1	1	1			1	0
0.001 µM	1.012	1.0202	1.0667	0.9739	0.9243	1.0159			1.00217	0.0440403	>0.99
0.005 µM	0.9368	0.8961	0.875	0.9064	0.8286	0.9203			0.893867	0.0349279	<0.001
0.01 µM	0.7484	0.7666	0.6796	0.7653	0.729	0.7631			0.742	0.0308139	<0.001
0.05 µM	0.3655	0.354	0.3215	0.45	0.4971	0.4392			0.40455	0.0616568	<0.001
1 µM	0.0435	0.0147	0.0369	0.0303	0.0502	0.0429			0.0364167	0.0114851	<0.001
5 µM	0.0145	0.0265	0.0031	0.0455	0.0233	0.05			0.02715	0.0163937	<0.001
10 µM	0.013	0.0291	0.0047	0.0179	0.0033	0.0291			0.0161833	0.0103651	<0.001
PATU8902
Proliferation
	1st	2nd	3rd						Mean	SD	P-value (vs. Control)
Control	1	1	1						1	0
1 µM	0.9105	1.0068	0.9522						0.9565	0.0394317	0.84
5 µM	0.6789	0.8836	0.7512						0.771233	0.0847605	0.02
10 µM	0.5211	0.7329	0.6172						0.623733	0.0865903	<0.001
Biomass
	1st	2nd	3rd						Mean	SD	P-value (vs. Control)
Control	1	1	1						1	0
1 µM	1.1074	0.8719	1.0421						1.00713	0.0992709	>0.99
5 µM	0.9549	0.7312	0.8784						0.854833	0.0928331	0.24
10 µM	0.761	0.6138	0.8115						0.728767	0.0838672	0.02
T3M4
Proliferation
	1st	2nd	3rd	4th	5th				Mean	SD	P-value (vs. Control)
Control	1	1	1	1	1				1	0
1 µM	0.9858	1.0339	0.9529	0.9774	0.9755				0.9851	0.0267216	0.85
5 µM	0.9291	1.0042	0.9376	1.0451	1.0194				0.98708	0.0458562	0.89
10 µM	0.8936	0.9873	0.9059	0.9398	0.9716				0.93964	0.0361967	0.04
Biomass
	1st	2nd	3rd						Mean	SD	P-value (vs. Control)
Control	1	1	1						1	0
1 µM	0.998	1.0021	1.0013						1.00047	0.00177451	0.98
5 µM	0.9988	0.9993	1.003						1.00037	0.0018732	0.98
10 µM	0.9934	1.0025	0.9969						0.9976	0.00374789	0.69

## Sheet: Supplementary Table S2
Supplementary Table S2 - Cell Viability BI-3406
ASPC-1
Proliferation
	1st	2nd	3rd						Mean	SD	P-value (vs. Control)
Control	1	1	1						1	0
1 µM	0.9865	1.0229	1.004						1.00447	0.0148639	>0.99
2.5 µM	0.9144	0.8626	0.879						0.885333	0.0216162	<0.001
5 µM	0.8649	0.7863	0.8226						0.8246	0.0321195	<0.001
10 µM	0.5784	0.5725	0.5806						0.577167	0.00341988	<0.001
Biomass
	1st	2nd	3rd						Mean	SD	P-value (vs. Control)
Control	1	1	1	1					1	0
1 µM	1.0209	0.9599	1.1722	0.9906					1.0359	0.0815947	0.72
2.5 µM	0.9818	0.9188	1.0851	0.9392					0.981225	0.0641353	0.72
5 µM	0.8864	0.8425	0.9998	0.8227					0.88785	0.0686222	0.1
10 µM	0.7443	0.6084	0.686	0.6934					0.683025	0.0485799	<0.001
BXPC-3
Proliferation
	1st	2nd	3rd						Mean	SD	P-value (vs. Control)
Control	1	1	1						1	0
0.1 µM	0.9936	0.9799	0.974						0.9825	0.00821016	0.89
1 µM	0.9295	0.9867	0.8961						0.937433	0.0374103	0.09
5 µM	0.8654	0.9	0.8545						0.8733	0.0193971	0.002
10 µM	0.8141	0.8999	0.8442						0.852733	0.0355436	<0.001
Biomass
	1st	2nd	3rd						Mean	SD	P-value (vs. Control)
Control	1	1	1						1	0
0.1 µM	0.9648	1.0155	1.0498						1.01003	0.0349157	0.89
1 µM	0.9436	1.0167	0.938						0.9661	0.0358526	0.86
5 µM	0.8525	0.9966	0.7468						0.8653	0.102381	0.21
10 µM	0.6139	0.8561	0.7108						0.726933	0.0995337	0.009
CAPAN-1
Proliferation
	1st	2nd	3rd						Mean	SD	P-value (vs. Control)
Control	1	1	1						1	0
1 µM	1.0805	1.0027	1						1.02773	0.0373279	0.8
2.5 µM	0.977	0.9627	0.9241						0.9546	0.0223429	0.46
5 µM	0.9885	0.9831	0.8987						0.956767	0.0411185	0.5
10 µM	0.9425	0.8475	0.8734						0.8878	0.040098	0.02
Biomass
	1st	2nd	3rd						Mean	SD	P-value (vs. Control)
Control	1	1	1						1	0
1 µM	1.0118	0.9735	0.9825						0.989267	0.0163516	0.88
2.5 µM	1.0078	0.9728	0.9979						0.992833	0.014731	0.88
5 µM	1.0125	0.9123	0.9539						0.959567	0.0411023	0.31
10 µM	0.8411	0.892	0.8949						0.876	0.0247064	0.001
COLO357
Proliferation
	1st	2nd	3rd						Mean	SD	P-value (vs. Control)
Control	1	1	1						1	0
1 µM	0.9222	0.9269	0.9051						0.918067	0.00936744	0.07
2.5 µM	0.7354	0.7763	0.7075						0.739733	0.0282541	<0.001
5 µM	0.5837	0.6849	0.6047						0.624433	0.0436074	<0.001
10 µM	0.572	0.653	0.5573						0.5941	0.0420787	<0.001
Biomass
	1st	2nd	3rd						Mean	SD	P-value (vs. Control)
Control	1	1	1						1	0
1 µM	1.0345	0.9835	1.0198						1.0126	0.0214341	0.9
2.5 µM	0.9776	0.9627	1.0287						0.989667	0.0282631	0.9
5 µM	0.8976	0.9249	0.8157						0.8794	0.0464011	0.006
10 µM	0.5515	0.4794	0.5237						0.5182	0.0296905	<0.001
MIA PACA-2
Proliferation
	1st	2nd	3rd	4th					Mean	SD	P-value (vs. Control)
Control	1	1	1	1					1	0
1 µM	0.9076	0.8742	0.9286	0.8883					0.899675	0.0204806	0.04
2.5 µM	0.8121	0.8553	0.6964	0.8268					0.79765	0.0604847	<0.001
5 µM	0.5573	0.5597	0.5554	0.6425					0.578725	0.036852	<0.001
10 µM	0.5414	0.5497	0.5214	0.5587					0.5428	0.0137871	<0.001
Biomass
	1st	2nd	3rd						Mean	SD	P-value (vs. Control)
Control	1	1	1						1	0
1 µM	0.9879	0.9502	0.9811						0.973067	0.0164058	0.87
2.5 µM	0.9053	0.872	0.9034						0.893567	0.0152697	0.05
5 µM	0.7721	0.8625	0.7347						0.789767	0.0536488	<0.001
10 µM	0.6409	0.4996	0.5802						0.573567	0.0578759	<0.001
PATU8902
Proliferation
	1st	2nd	3rd						Mean	SD	P-value (vs. Control)
Control	1	1	1						1	0
1 µM	0.9507	0.9808	1.0368						0.989433	0.0356764	0.97
2.5 µM	0.9085	0.891	0.8762						0.8919	0.0132018	0.004
5 µM	0.8873	0.8333	0.8456						0.8554	0.0231089	<0.001
10 µM	0.8648	0.7949	0.8395						0.833067	0.0288969	<0.001
Biomass
	1st	2nd	3rd						Mean	SD	P-value (vs. Control)
Control	1	1	1						1	0
1 µM	0.9791	0.9452	0.9774						0.967233	0.0155954	0.33
2.5 µM	0.8922	0.9517	0.9237						0.922533	0.0243048	0.07
5 µM	0.8815	0.8877	0.8773						0.882167	0.00427187	0.01
10 µM	0.8607	0.7025	0.7819						0.7817	0.064585	<0.001
T3M4
Proliferation
	1st	2nd	3rd	4th	5th				Mean	SD	P-value (vs. Control)
Control	1	1	1	1					1	0
0.1µM	0.9322	0.8353	1.0258	0.9098					0.925775	0.0679838	0.27
1 µM	0.6576	0.6941	0.831	0.8195					0.75055	0.0759154	<0.001
5 µM	0.5856	0.6729	0.6968	0.7068					0.665525	0.0477602	<0.001
10 µM	0.5	0.5059	0.5548	0.5489					0.5274	0.0246273	<0.001
Biomass
	1st	2nd	3rd						Mean	SD	P-value (vs. Control)
Control	1	1	1						1	0
0.1µM	0.9935	1.0041	0.9718						0.9898	0.0134435	0.71
1 µM	0.9832	0.9961	0.9591						0.979467	0.0153341	0.71
5 µM	0.8404	0.7961	0.8109						0.8158	0.0184143	<0.001
10 µM	0.6179	0.6741	0.7479						0.679967	0.0532342	<0.001

## Sheet: Supplementary Table S3
Supplementary Table S3 - Combination Inhibition (BI-3406 + Trametinib + Buparlisib)								BI	BI-3406
								T	Trametinib
ASPC-1								B	Buparlisib
Proliferation										P-value (vs. Control)	P-value (double/triple vs. single)			P - value (double vs. triple)
	1st	2nd	3rd	4th				Mean	SD		vs. BI	vs. T	vs. B
Control	1	1	1	1				1	0
BI	0.996	1.0169	0.968	0.9923				0.9933	0.017359	>0.99
T	0.9597	1.0085	0.9741	0.9387				0.97025	0.0254194	0.98
B	0.6411	0.7712	0.6828	0.705				0.700025	0.0470624	<0.001
BI+T	0.4637	0.5381	0.5776	0.5747				0.538525	0.0459196	<0.001	<0.001	<0.001	0.001	0.006
BI+B	0.6774	0.5932	0.5345	0.6628				0.616975	0.057268	<0.001	<0.001	<0.001	0.24	<0.001
T+B	0.5613	0.6525	0.669	0.5211				0.600975	0.0617178	<0.001	<0.001	<0.001	0.1	<0.001
BI+T+B	0.3911	0.4025	0.4397	0.364				0.399325	0.0271833	<0.001	<0.001	<0.001	<0.001
Biomass										P-value (vs. Control)	P-value (double/triple vs. single)			P - value (double vs. triple)
	1st	2nd	3rd	4th	5th			Mean	SD		vs. BI	vs. T	vs. B
Control	1	1	1	1	1			1	0
BI	1.028	0.9386	0.9463	0.9379	0.9802			0.9662	0.0345656	0.95
T	1.0295	1.0368	1.0171	0.9886	0.9771			1.00982	0.023191	>0.99
B	0.7362	0.6138	0.6865	0.601	0.7224			0.67198	0.0553178	<0.001
BI+T	0.5773	0.7445	0.7664	0.5302	0.4835			0.62038	0.114413	<0.001	<0.001	<0.001	0.91	<0.001
BI+B	0.6528	0.6055	0.6332	0.6325	0.5207			0.60894	0.0466164	<0.001	<0.001	<0.001	0.81	<0.001
T+B	0.735	0.7013	0.6479	0.4848	0.5741			0.62862	0.0901415	<0.001	<0.001	<0.001	0.94	<0.001
BI+T+B	0.4305	0.426	0.4864	0.3296	0.3298			0.40046	0.06157	<0.001	<0.001	<0.001	<0.001
BXPC-3
Proliferation										P-value (vs. Control)	P-value (double/triple vs. single)			P - value (double vs. triple)
	1st	2nd	3rd	4th				Mean	SD		vs. BI	vs. T	vs. B
Control	1	1	1	1				1	0
BI	1.0574	0.9398	1.0033	0.9775				0.9945	0.0427637	>0.99
T	0.7787	0.8494	0.7682	0.8384				0.808675	0.0356329	0.01
B	0.7279	0.6777	0.7881	0.6026				0.699075	0.0680453	<0.001
BI+T	0.4836	0.4127	0.2947	0.3845				0.393875	0.0676914	<0.001	<0.001	<0.001	<0.001	0.002
BI+B	0.6967	0.494	0.5437	0.5603				0.573675	0.075101	<0.001	<0.001	<0.001	0.03	<0.001
T+B	0.418	0.3946	0.2616	0.3885				0.365675	0.0610884	<0.001	<0.001	<0.001	<0.001	0.008
BI+T+B	0.1393	0.1898	0.1662	0.1595				0.1637	0.0180309	<0.001	<0.001	<0.001	<0.001
Biomass										P-value (vs. Control)	P-value (double/triple vs. single)			P - value (double vs. triple)
	1st	2nd	3rd	4th				Mean	SD		vs. BI	vs. T	vs. B
Control	1	1	1	1				1	0
BI	0.981	0.8886	1.0064	0.9627				0.959675	0.0438714	0.35
T	0.8068	0.7506	0.7194	0.7206				0.74935	0.0354458	<0.001
B	0.7268	0.508	0.63	0.5932				0.6145	0.0784976	<0.001
BI+T	0.4942	0.4487	0.3157	0.3689				0.406875	0.0691556	<0.001	<0.001	<0.001	<0.001	<0.001
BI+B	0.6458	0.4374	0.5768	0.4866				0.53665	0.0804383	<0.001	<0.001	<0.001	0.15	<0.001
T+B	0.3088	0.3121	0.2789	0.3446				0.3111	0.0232668	<0.001	<0.001	<0.001	<0.001	0.002
BI+T+B	0.1397	0.1325	0.1212	0.1298				0.1308	0.00661929	<0.001	<0.001	<0.001	<0.001
CAPAN-1
Proliferation										P-value (vs. Control)	P-value (double/triple vs. single)			P - value (double vs. triple)
	1st	2nd	3rd	4th				Mean	SD		vs. BI	vs. T	vs. B
Control	1	1	1	1				1	0
BI	0.9091	0.9657	1.0114	1.0365				0.980675	0.0484966	>0.99
T	0.7594	0.7943	0.7143	0.6719				0.734975	0.0461572	<0.001
B	0.7005	0.6229	0.8171	0.7448				0.721325	0.0704363	<0.001
BI+T	0.6684	0.4857	0.5457	0.3932				0.52325	0.0998693	<0.001	<0.001	<0.001	0.009	0.28
BI+B	0.6631	0.6686	0.7829	0.6094				0.681	0.0632146	<0.001	<0.001	0.005	0.99	<0.001
T+B	0.4813	0.5229	0.4414	0.3947				0.460075	0.0474872	<0.001	<0.001	<0.001	<0.001	0.95
BI+T+B	0.4652	0.4457	0.3829	0.3281				0.405475	0.0540408	<0.001	<0.001	<0.001	<0.001
Biomass										P-value (vs. Control)	P-value (double/triple vs. single)			P - value (double vs. triple)
	1st	2nd	3rd	4th	5th	6th		Mean	SD		vs. BI	vs. T	vs. B
Control	1	1	1	1	1	1		1	0
BI	0.931	0.9015	1.0293	0.9644	1.0705	0.9918		0.981417	0.0570885	0.89
T	0.8011	0.7398	0.7664	0.7293	0.6395	0.6718		0.72465	0.0545931	<0.001
B	0.6567	0.59	0.8823	0.7937	0.7559	0.7902		0.7448	0.0959223	<0.001
BI+T	0.648	0.4862	0.4793	0.4339	0.4008	0.4631		0.485217	0.0782976	<0.001	<0.001	<0.001	<0.001	0.42
BI+B	0.6025	0.6787	0.8475	0.6754	0.7605	0.6113		0.695983	0.0853937	<0.001	<0.001	0.89	0.79	<0.001
T+B	0.4548	0.5567	0.373	0.3408	0.4396	0.5106		0.445917	0.0740968	<0.001	<0.001	<0.001	<0.001	0.14
BI+T+B	0.4451	0.4048	0.3024	0.2995	0.2823	0.3301		0.344033	0.0600399	<0.001	<0.001	<0.001	<0.001
MIA PACA-2
Proliferation										P-value (vs. Control)	P-value (double/triple vs. single)			P - value (double vs. triple)
	1st	2nd	3rd	4th				Mean	SD		vs. BI	vs. T	vs. B
Control	1	1	1	1				1	0
BI	1.0333	0.9455	0.9177	1.011				0.976875	0.0469957	>0.99
T	0.7556	0.6727	0.7619	0.8398				0.7575	0.059134	<0.001
B	0.9556	0.9	0.974	0.9503				0.944975	0.0274155	0.85
BI+T	0.5222	0.4273	0.5498	0.6133				0.52815	0.0669428	<0.001	<0.001	<0.001	<0.001	<0.001
BI+B	0.8111	0.75	0.8745	0.7624				0.7995	0.0489546	<0.001	0.003	0.96	0.02	<0.001
T+B	0.6	0.4545	0.5758	0.4807				0.52775	0.0614576	<0.001	<0.001	<0.001	<0.001	<0.001
BI+T+B	0.2667	0.3273	0.2814	0.2099				0.271325	0.0419199	<0.001	<0.001	<0.001	<0.001
Biomass										P-value (vs. Control)	P-value (double/triple vs. single)			P - value (double vs. triple)
	1st	2nd	3rd	4th				Mean	SD		vs. BI	vs. T	vs. B
Control	1	1	1	1				1	0
BI	0.9712	1.0335	0.9942	0.9901				0.99725	0.0226555	0.96
T	0.6051	0.7245	0.7311	0.8313				0.723	0.0801517	<0.001
B	0.9818	0.9625	0.9164	0.9758				0.959125	0.025637	0.74
BI+T	0.4294	0.3371	0.4638	0.4559				0.42155	0.0503945	<0.001	<0.001	<0.001	<0.001	<0.001
BI+B	0.8486	0.79	0.7892	0.753				0.7952	0.0342616	<0.001	<0.001	0.25	0.001	<0.001
T+B	0.4764	0.4017	0.3413	0.4269				0.411575	0.0486653	<0.001	<0.001	<0.001	<0.001	<0.001
BI+T+B	0.2867	0.1498	0.2333	0.1534				0.2058	0.0574082	<0.001	<0.001	<0.001	<0.001

## Sheet: Supplementary Table S4
Supplementary Table S4 - Bliss Independent Model			BI	BI-3406
			T	Trametinib
ASPC-1			B	Buparlisib
Proliferation
	Observed Inhibition	Bliss Prediction
BI+T	0.4615	0.0362
BI+B	0.383	0.3047
T+B	0.399	0.3208
BI+T+B	0.6007	0.3252
Biomass
	Observed Inhibition	Bliss Prediction
BI+T	0.3796	0.0243
BI+B	0.391	0.3507
T+B	0.3714	0.3214
BI+T+B	0.5995	0.3446
BXPC-3
Proliferation
	Observed Inhibition	Bliss Prediction
BI+T	0.6061	0.1958
BI+B	0.4513	0.3048
T+B	0.6343	0.4347
BI+T+B	0.8363	0.4371
Biomass
	Observed Inhibition	Bliss Prediction
BI+T	0.5931	0.2809
BI+B	0.4633	0.4103
T+B	0.6889	0.5395
BI+T+B	0.7826	0.6526
CAPAN-1
Proliferation
	Observed Inhibition	Bliss Prediction
BI+T	0.4767	0.2793
BI+B	0.319	0.2926
T+B	0.5399	0.4699
BI+T+B	0.5945	0.4772
Biomass
	Observed Inhibition	Bliss Prediction
BI+T	0.5148	0.2888
BI+B	0.304	0.269
T+B	0.5541	0.4603
BI+T+B	0.656	0.4677
MIA PACA-2
Proliferation
	Observed Inhibition	Bliss Prediction
BI+T	0.4719	0.26
BI+B	0.2005	0.0769
T+B	0.4723	0.2842
BI+T+B	0.7287	0.3001
Biomass
	Observed Inhibition	Bliss Prediction
BI+T	0.5785	0.279
BI+B	0.2048	0.0435
T+B	0.5884	0.3066
BI+T+B	0.7942	0.3084

## Sheet: Supplementary Table S5
Supplementary Table S5 - Combination Inhibition (Sotorasib + Trametinib + Buparlisib)								S	Sotorasib
								T	Trametinib
ASPC-1								B	Buparlisib
Proliferation										P-value (vs. Control)	P-value (double/triple vs. single)			P - value (double vs. triple)
	1st	2nd	3rd	4th				Mean	SD		vs. S	vs. T	vs. B
Control	1	1	1	1				1	0
S	0.7852	0.7791	0.7112	0.7331				0.75215	0.0310581	<0.001
T	0.9645	0.9332	0.9856	0.9548				0.959525	0.0188414	0.83
B	0.6223	0.7448	0.7786	0.6895				0.7088	0.0592089	<0.001
S+T	0.7345	0.7276	0.7056	0.7448				0.728125	0.0143731	<0.001	0.99	<0.001	>0.99	<0.001
S+B	0.5333	0.5789	0.5147	0.5339				0.5402	0.0236392	<0.001	<0.001	<0.001	<0.001	<0.001
T+B	0.4461	0.4997	0.5336	0.5996				0.51975	0.0556646	<0.001	<0.001	<0.001	<0.001	<0.001
S+T+B	0.4045	0.3961	0.3556	0.3324				0.37215	0.0294707	<0.001	<0.001	<0.001	<0.001
Biomass										P-value (vs. Control)	P-value (double/triple vs. single)			P - value (double vs. triple)
	1st	2nd	3rd	4th	5th			Mean	SD		vs. S	vs. T	vs. B
Control	1	1	1	1				1	0
S	0.8154	0.7868	0.7532	0.8414				0.7992	0.0328369	<0.001
T	1.0458	0.9775	0.9826	0.9457				0.9879	0.0362957	0.95
B	0.7889	0.7056	0.6721	0.6554				0.7055	0.0514323	<0.001
S+T	0.8484	0.8063	0.7228	0.7651				0.78565	0.0467344	<0.001	0.95	<0.001	0.08	<0.001
S+B	0.6091	0.6236	0.5934	0.5225				0.58715	0.0388236	<0.001	<0.001	<0.001	0.002	<0.001
T+B	0.5547	0.6832	0.6054	0.512				0.588825	0.0637338	<0.001	<0.001	<0.001	<0.001	<0.001
S+T+B	0.4042	0.3713	0.4993	0.421				0.42395	0.047033	<0.001	<0.001	<0.001	<0.001
BXPC-3
Proliferation										P-value (vs. Control)	P-value (double/triple vs. single)			P - value (double vs. triple)
	1st	2nd	3rd	4th				Mean	SD		vs. S	vs. T	vs. B
Control	1	1	1	1				1	0
S	0.8545	0.8838	0.8773	0.8154				0.85775	0.0267623	0.005
T	0.7651	0.8065	0.7962	0.8554				0.8058	0.0324396	<0.001
B	0.8339	0.7045	0.7336	0.7554				0.75685	0.0480101	<0.001
S+T	0.6838	0.6921	0.6653	0.7026				0.68595	0.0136573	<0.001	<0.001	0.02	0.41	<0.001
S+B	0.7125	0.5558	0.6486	0.6332				0.637525	0.0557709	<0.001	<0.001	<0.001	0.02	<0.001
T+B	0.4911	0.4025	0.3284	0.3557				0.394425	0.0617863	<0.001	<0.001	<0.001	<0.001	0.75
S+T+B	0.4015	0.3448	0.3387	0.2824				0.34185	0.0421635	<0.001	<0.001	<0.001	<0.001
Biomass										P-value (vs. Control)	P-value (double/triple vs. single)			P - value (double vs. triple)
	1st	2nd	3rd	4th				Mean	SD		vs. S	vs. T	vs. B
Control	1	1	1	1				1	0
S	0.9372	0.9753	0.9935	0.9884				0.9736	0.0220392	0.95
T	0.7961	0.7456	0.7268	0.7339				0.7506	0.0271136	<0.001
B	0.7065	0.7334	0.8624	0.8849				0.7968	0.0778438	<0.001
S+T	0.7668	0.7559	0.7012	0.7446				0.742125	0.0248977	<0.001	<0.001	0.97	0.64	<0.001
S+B	0.7115	0.8024	0.6332	0.7486				0.723925	0.0615479	<0.001	<0.001	0.95	0.34	<0.001
T+B	0.4575	0.4125	0.3357	0.3776				0.395825	0.0448024	<0.001	<0.001	<0.001	<0.001	0.97
S+T+B	0.4436	0.4228	0.3679	0.3551				0.39735	0.0368752	<0.001	<0.001	<0.001	<0.001
CAPAN-1
Proliferation										P-value (vs. Control)	P-value (double/triple vs. single)			P - value (double vs. triple)
	1st	2nd	3rd	4th				Mean	SD		vs. S	vs. T	vs. B
Control	1	1	1	1				1	0
S	0.8452	0.8826	0.8236	0.8667				0.854525	0.0222472	0.01
T	0.7664	0.7835	0.7013	0.6821				0.733325	0.042606	<0.001
B	0.7521	0.6448	0.7238	0.6948				0.703875	0.0396701	<0.001
S+T	0.6558	0.6125	0.6223	0.5956				0.62155	0.0219598	<0.001	<0.001	0.2	0.01	<0.001
S+B	0.6448	0.5557	0.6029	0.5884				0.59795	0.0319988	<0.001	<0.001	0.7	0.11	<0.001
T+B	0.4225	0.5014	0.4523	0.4057				0.445475	0.0363459	<0.001	<0.001	<0.001	<0.001	0.45
S+T+B	0.3837	0.4048	0.3448	0.4226				0.388975	0.0289842	<0.001	<0.001	<0.001	<0.001
Biomass										P-value (vs. Control)	P-value (double/triple vs. single)			P - value (double vs. triple)
	1st	2nd	3rd	4th				Mean	SD		vs. S	vs. T	vs. B
Control	1	1	1	1				1	0
S	0.8771	0.8526	0.9015	0.8448				0.869	0.0222287	0.006
T	0.6557	0.7415	0.7098	0.7686				0.7189	0.0420057	<0.001
B	0.6376	0.8624	0.7551	0.7883				0.76085	0.0810702	<0.001
S+T	0.6021	0.7032	0.6235	0.5935				0.630575	0.0433296	<0.001	<0.001	0.07	0.006	<0.001
S+B	0.6485	0.6937	0.6821	0.6254				0.662425	0.0270647	<0.001	<0.001	0.29	0.04	<0.001
T+B	0.4772	0.4123	0.4538	0.4367				0.445	0.02373	<0.001	<0.001	<0.001	<0.001	0.18
S+T+B	0.4221	0.3558	0.4038	0.3175				0.3748	0.0409957	<0.001	<0.001	<0.001	<0.001
MIA PACA-2
Proliferation										P-value (vs. Control)	P-value (double/triple vs. single)			P - value (double vs. triple)
	1st	2nd	3rd	4th				Mean	SD		vs. S	vs. T	vs. B
Control	1	1	1	1				1	0
S	0.8263	0.7234	0.8443	0.8742				0.81705	0.056711	<0.001
T	0.7784	0.7662	0.7365	0.8305				0.7779	0.0339774	<0.001
B	0.982	0.8506	0.9401	0.9358				0.927125	0.0477256	0.46
S+T	0.521	0.5909	0.5389	0.6291				0.569975	0.0427137	<0.001	<0.001	<0.001	<0.001	<0.001
S+B	0.509	0.5195	0.5689	0.6026				0.55	0.0378656	<0.001	<0.001	<0.001	<0.001	<0.001
T+B	0.4371	0.5455	0.5749	0.5364				0.523475	0.0518588	<0.001	<0.001	<0.001	<0.001	0.002
S+T+B	0.3533	0.3701	0.2874	0.4172				0.357	0.0465121	<0.001	<0.001	<0.001	<0.001
Biomass										P-value (vs. Control)	P-value (double/triple vs. single)			P - value (double vs. triple)
	1st	2nd	3rd	4th	5th			Mean	SD		vs. S	vs. T	vs. B
Control	1	1	1	1	1			1	0
S	0.9059	0.8698	0.8124	0.803	0.8154			0.8413	0.0398957	<0.001
T	0.7484	0.7616	0.7787	0.7398	0.7471			0.75512	0.0137273	<0.001
B	0.9318	0.9152	0.9506	0.9414	0.9672			0.94124	0.0174857	0.002
S+T	0.5083	0.5618	0.5934	0.5689	0.5548			0.55744	0.0278035	<0.001	<0.001	<0.001	<0.001	<0.001
S+B	0.5082	0.4805	0.4817	0.4555	0.4496			0.4751	0.0209892	<0.001	<0.001	<0.001	<0.001	<0.001
T+B	0.4788	0.4653	0.4307	0.4114	0.4291			0.44306	0.0249879	<0.001	<0.001	<0.001	<0.001	<0.001
S+T+B	0.3566	0.3803	0.3722	0.3803	0.3728			0.37244	0.00865623	<0.001	<0.001	<0.001	<0.001

## Sheet: Supplementary Table S6
Supplementary Table S4 - Bliss Independent Model			S	Sotorasib
			T	Trametinib
ASPC-1			B	Buparlisib
Proliferation
	Observed Inhibition	Bliss Prediction
S+T	0.0419	0.0384
S+B	0.3018	0.2897
T+B	0.4803	0.3199
S+T+B	0.4879	0.3184
Biomass
	Observed Inhibition	Bliss Prediction
S+T	0.0401	0.012
S+B	0.2992	0.299
T+B	0.4335	0.3002
S+T+B	0.4418	0.3038
BXPC-3
Proliferation
	Observed Inhibition	Bliss Prediction
S+T	0.2579	0.2692
S+B	0.2761	0.2242
T+B	0.6042	0.4019
S+T+B	0.6027	0.4177
Biomass
	Observed Inhibition	Bliss Prediction
S+T	0.2579	0.2692
S+B	0.4011	0.3946
T+B	0.6042	0.5333
S+T+B	0.6027	0.5456
CAPAN-1
Proliferation
	Observed Inhibition	Bliss Prediction
S+T	0.2846	0.2944
S+B	0.3021	0.3227
T+B	0.517	0.4838
S+T+B	0.5278	0.5033
Biomass
	Observed Inhibition	Bliss Prediction
S+T	0.3012	0.3014
S+B	0.2628	0.2606
T+B	0.555	0.453
S+T+B	0.6002	0.4685
MIA PACA-2
Proliferation
	Observed Inhibition	Bliss Prediction
S+T	0.43	0.3644
S+B	0.45	0.2425
T+B	0.4765	0.2788
S+T+B	0.643	0.4048
Biomass
	Observed Inhibition	Bliss Prediction
S+T	0.4426	0.3647
S+B	0.5249	0.2081
T+B	0.5569	0.2893
S+T+B	0.6276	0.3975

## Sheet: Supplementary Table S7
Supplementary Table S7 - Combination Cell Death								BI	BI-3406
								S	Sotorasib
								T	Trametinib
								B	Buparlisib
ASPC-1	BI-3406+Trametinib+Buparlisib
	1st	2nd	3rd					Mean	SD	P-value (vs. Control)	P - value (double vs. triple)
Control	0.174	0.1503	0.1269					0.1504	0.0192286
BI	0.1724	0.196	0.1443					0.1709	0.0211331	0.99
T	0.224	0.2556	0.2363					0.238633	0.0130057	0.04
B	0.2327	0.2128	0.1828					0.209433	0.0205102	0.32
BI+T	0.426	0.339	0.3315					0.3655	0.0428894	<0.001	<0.001
BI+B	0.291	0.252	0.2001					0.2477	0.0372341	0.02	<0.001
T+B	0.379	0.333	0.36					0.357333	0.0188739	<0.001	<0.001
BI+T+B	0.577	0.573	0.571					0.573667	0.00249444	<0.001
BXPC-3	BI-3406+Trametinib+Buparlisib
	1st	2nd	3rd					Mean	SD	P-value (vs. Control)	P - value (double vs. triple)
Control	0.0794	0.0521	0.053					0.0615	0.0126625
BI	0.0863	0.0656	0.0749					0.0756	0.00846522	>0.99
T	0.0959	0.0631	0.1007					0.0865667	0.0167087	0.99
B	0.1689	0.1471	0.1257					0.147233	0.0176366	0.13
BI+T	0.1944	0.328	0.3045					0.275633	0.0582363	<0.001	<0.001
BI+B	0.1934	0.208	0.2339					0.211767	0.0167472	0.002	<0.001
T+B	0.273	0.335	0.369					0.325667	0.0397436	<0.001	<0.001
BI+T+B	0.507	0.4794	0.55					0.512133	0.02905	<0.001
CAPAN-1	BI-3406+Trametinib+Buparlisib
	1st	2nd	3rd	4th				Mean	SD	P-value (vs. Control)	P - value (double vs. triple)
Control	0.1562	0.1461	0.1458	0.15				0.149525	0.00419486
BI	0.1883	0.121	0.1696	0.1591				0.1595	0.0245655	>0.99
T	0.319	0.272	0.296	0.324				0.30275	0.0206564	<0.001
B	0.31	0.275	0.3	0.307				0.298	0.0137659	<0.001
BI+T	0.39	0.421	0.45	0.373				0.4085	0.0295	<0.001	<0.001
BI+B	0.326	0.302	0.355	0.352				0.33375	0.0215218	<0.001	<0.001
T+B	0.434	0.412	0.46	0.423				0.43225	0.0178098	<0.001	<0.001
BI+T+B	0.671	0.62	0.648	0.61				0.63725	0.0239518	<0.001
MIA PACA-2	BI-3406+Trametinib+Buparlisib
	1st	2nd	3rd					Mean	SD	P-value (vs. Control)	P - value (double vs. triple)
Control	0.0371	0.0287	0.0716					0.0458	0.0185629
BI	0.081	0.0421	0.0599					0.061	0.0158999	>0.99
T	0.067	0.096	0.0934					0.0854667	0.013101	0.98
B	0.0916	0.0596	0.1328					0.0946667	0.0299623	0.84
BI+T	0.188	0.1996	0.2196					0.2024	0.0130517	<0.001	<0.001
BI+B	0.1402	0.0697	0.1328					0.114233	0.0316344	0.3	<0.001
T+B	0.2154	0.1981	0.2628					0.225433	0.0273499	<0.001	<0.001
BI+T+B	0.597	0.527	0.521					0.548333	0.0344996	<0.001
MIA PACA-2	Sotorasib+Trametinib+Buparlisib
	1st	2nd	3rd	4th				Mean	SD	P-value (vs. Control)	P - value (double vs. triple)
Control	0.0864	0.0822	0.0763	0.0942				0.084775	0.00651781
S	0.1368	0.2228	0.1548	0.2107				0.181275	0.0362943	0.04
T	0.097	0.1627	0.1193	0.1676				0.13665	0.0296211	0.61
B	0.1099	0.2029	0.1255	0.1662				0.151125	0.0362769	0.31
S+T	0.2893	0.3761	0.2929	0.33				0.322075	0.0350246	<0.001	<0.001
S+B	0.3181	0.3727	0.322	0.3518				0.34115	0.0223989	<0.001	<0.001
T+B	0.1396	0.2824	0.1749	0.1894				0.196575	0.0527574	0.01	<0.001
S+T+B	0.4433	0.488	0.555	0.499				0.496325	0.0397834	<0.001

## Sheet: Supplementary Table S8
Supplementary Table S8 - DEGs of PDAC cell lines after exposure to the combination of BI-3406, Trametinib and Buparlisib
ASPC-1				BXPC-3				CAPAN-1				MIA PACA-2
Ensembl Gene ID	log2FoldChange	padj		Ensembl Gene ID	log2FoldChange	padj		Ensembl Gene ID	log2FoldChange	padj		Ensembl Gene ID	log2FoldChange	padj
ENSG00000100097	-2.32598	2.80993e-55		ENSG00000159167	-3.3422	2.73202e-89		ENSG00000131746	-4.06454	0		ENSG00000136231	-1.61195	4.16358e-84
ENSG00000129521	-2.4867	3.86148e-39		ENSG00000148677	3.70127	2.85558e-46		ENSG00000100097	-2.99509	7.45846e-94		ENSG00000163814	-2.33819	3.91195e-77
ENSG00000110911	-1.09162	5.4956e-39		ENSG00000103888	-3.15131	2.41539e-44		ENSG00000153404	2.35639	1.29199e-91		ENSG00000196141	-1.36479	8.97648e-77
ENSG00000148677	3.3548	1.06193e-36		ENSG00000125378	1.88627	8.87429e-41		ENSG00000120708	-1.90501	1.38099e-91		ENSG00000164626	-2.07167	7.00479e-63
ENSG00000016602	-5.87305	1.8051e-34		ENSG00000146950	-1.66583	5.41086e-38		ENSG00000272622	-1.74737	5.14202e-81		ENSG00000159167	-2.63436	9.07259e-59
ENSG00000167767	1.68629	6.35686e-33		ENSG00000213626	2.37891	8.60003e-30		ENSG00000196154	-2.97343	1.4631e-77		ENSG00000118257	-2.13041	1.24178e-54
ENSG00000137801	1.73133	9.09348e-33		ENSG00000158292	-1.08369	4.73024e-29		ENSG00000158055	2.20992	2.76354e-72		ENSG00000012061	-1.09589	2.05957e-49
ENSG00000019582	1.67465	4.66162e-27		ENSG00000165474	-1.69647	1.74891e-28		ENSG00000109511	-4.20874	2.29235e-70		ENSG00000272405	-1.3484	6.72934e-49
ENSG00000101335	2.74489	2.02773e-25		ENSG00000003249	-1.37537	2.78606e-28		ENSG00000073067	3.47267	3.78489e-63		ENSG00000130164	-1.37384	1.67813e-47
ENSG00000151882	1.90627	1.10968e-24		ENSG00000196743	-1.05263	2.83775e-28		ENSG00000102007	-1.44318	2.54782e-61		ENSG00000156510	-2.03082	3.28999e-42
ENSG00000185033	-1.28066	4.94573e-24		ENSG00000137801	1.58936	7.08539e-28		ENSG00000196937	-1.27807	7.67772e-60		ENSG00000070159	-1.03448	3.49593e-42
ENSG00000135069	-1.92255	2.1307e-23		ENSG00000129521	-1.97783	2.91672e-27		ENSG00000148677	-3.89075	2.48588e-59		ENSG00000019549	2.80468	8.97323e-42
ENSG00000111912	1.15826	2.6069e-23		ENSG00000101213	-1.53561	1.63032e-26		ENSG00000019582	2.39294	9.74082e-58		ENSG00000141738	-1.63442	6.45951e-41
ENSG00000078018	1.32032	1.62116e-21		ENSG00000185033	-1.27977	2.90588e-24		ENSG00000057019	-1.65236	1.98461e-57		ENSG00000164543	-1.58987	2.32892e-40
ENSG00000145113	1.66874	1.71377e-21		ENSG00000171604	1.23688	5.1673e-24		ENSG00000065618	-2.22006	3.42549e-57		ENSG00000134827	-2.6264	4.8596e-40
ENSG00000111057	1.01081	2.19026e-21		ENSG00000137033	-3.49359	6.52248e-24		ENSG00000158825	-2.97211	3.83453e-57		ENSG00000133805	-1.75628	4.8596e-40
ENSG00000138131	2.09967	3.06956e-21		ENSG00000118263	-1.31697	6.52248e-24		ENSG00000120162	1.64602	5.67674e-56		ENSG00000186480	-1.21441	1.55382e-39
ENSG00000125966	2.90607	4.8639e-21		ENSG00000197353	3.79126	1.96282e-23		ENSG00000279806	-3.89938	6.08171e-56		ENSG00000188910	-2.14503	1.68687e-39
ENSG00000151748	1.00848	4.8639e-21		ENSG00000092969	1.89329	1.96282e-23		ENSG00000109321	-3.18346	5.84387e-54		ENSG00000164251	-1.58549	2.41277e-38
ENSG00000163995	2.2494	1.61762e-20		ENSG00000138131	2.21608	2.21728e-23		ENSG00000167601	-2.36984	9.04365e-54		ENSG00000066248	-2.15018	6.98591e-38
ENSG00000140465	2.71155	3.69688e-20		ENSG00000163283	3.16056	1.94653e-19		ENSG00000138193	1.62863	1.47475e-52		ENSG00000197415	-1.32827	6.17437e-36
ENSG00000166123	-1.20901	5.01081e-20		ENSG00000049323	-1.47929	1.08001e-18		ENSG00000196923	-2.15131	4.81153e-52		ENSG00000100994	-1.16658	8.6192e-36
ENSG00000134757	-1.24844	4.22562e-19		ENSG00000100097	-1.27702	2.18044e-18		ENSG00000107984	-2.74997	7.48691e-52		ENSG00000117461	1.54379	9.60327e-36
ENSG00000143847	-4.30991	7.18513e-19		ENSG00000151715	-1.79003	2.26375e-18		ENSG00000131016	-2.03295	2.28024e-51		ENSG00000109861	-1.72449	1.40125e-35
ENSG00000168209	-1.92282	2.19594e-18		ENSG00000280693	-1.98435	2.37028e-18		ENSG00000100373	2.87035	1.81859e-50		ENSG00000169247	-1.42446	4.85797e-34
ENSG00000158055	1.43494	4.41252e-18		ENSG00000134013	-1.88023	5.09128e-18		ENSG00000165795	1.82527	1.81859e-50		ENSG00000171621	1.33425	7.73622e-34
ENSG00000115461	5.30564	6.37706e-18		ENSG00000234745	1.79957	9.73652e-18		ENSG00000110375	2.41945	2.40889e-49		ENSG00000157227	-1.84664	7.73622e-34
ENSG00000137975	-6.36032	2.56625e-17		ENSG00000124466	-1.62566	1.16079e-17		ENSG00000198542	-1.68566	1.81809e-48		ENSG00000096433	-1.04861	1.43278e-33
ENSG00000100889	-1.24978	5.3063e-17		ENSG00000023171	-2.28538	2.32074e-17		ENSG00000189120	1.72843	8.79725e-47		ENSG00000186854	-2.20848	1.66299e-33
ENSG00000148735	1.8392	3.88676e-16		ENSG00000101335	1.49008	2.66632e-17		ENSG00000172331	1.6814	9.33128e-46		ENSG00000218739	-1.1454	6.60352e-32
ENSG00000099194	-1.60262	3.88676e-16		ENSG00000171680	-1.10477	8.15813e-17		ENSG00000082781	-1.52914	1.99194e-45		ENSG00000275131	-1.65935	2.01883e-31
ENSG00000130766	-1.38471	3.90671e-16		ENSG00000168961	1.47517	8.90152e-17		ENSG00000172893	-1.09994	8.73909e-45		ENSG00000148175	-2.25425	1.98778e-30
ENSG00000057149	-4.87195	6.18817e-16		ENSG00000077157	1.18109	1.08902e-16		ENSG00000125999	3.18713	1.15747e-44		ENSG00000137819	-2.05186	5.68671e-30
ENSG00000048052	1.14601	8.14766e-16		ENSG00000074410	-3.11531	1.32511e-16		ENSG00000073060	-1.10477	2.33481e-43		ENSG00000134668	-2.45944	7.76276e-30
ENSG00000134013	-1.94755	8.43529e-16		ENSG00000134755	-1.07437	1.56282e-16		ENSG00000137266	1.6178	3.71047e-43		ENSG00000135540	-1.43436	2.09744e-29
ENSG00000173391	4.1707	1.23137e-15		ENSG00000021355	-1.06919	1.59998e-16		ENSG00000173227	-1.72712	5.75389e-43		ENSG00000174136	-1.02191	5.30784e-29
ENSG00000122884	-1.26148	1.53144e-15		ENSG00000116017	-1.29987	6.76676e-16		ENSG00000198363	-1.09565	2.57585e-42		ENSG00000137309	-1.21413	8.46818e-29
ENSG00000095587	-2.40853	2.31843e-15		ENSG00000169991	1.00841	9.65717e-16		ENSG00000156510	-2.39269	1.77329e-41		ENSG00000131389	-1.08847	2.80888e-28
ENSG00000101255	-1.34655	2.37351e-15		ENSG00000087494	-1.29313	1.85872e-15		ENSG00000066629	2.18868	2.15084e-40		ENSG00000250072	-1.96046	3.00116e-28
ENSG00000070669	-1.81656	2.40315e-15		ENSG00000187678	-1.23096	2.94928e-15		ENSG00000120437	-1.09372	6.6279e-40		ENSG00000173402	1.05998	3.84454e-28
ENSG00000106105	-1.00778	5.85111e-15		ENSG00000006459	-1.06184	2.9696e-15		ENSG00000249992	-3.96901	8.81316e-40		ENSG00000166801	1.17089	1.01324e-27
ENSG00000111981	-2.32379	1.01538e-14		ENSG00000104419	-2.41435	3.82575e-15		ENSG00000137440	-2.5516	3.11976e-39		ENSG00000135318	-1.2799	1.14804e-27
ENSG00000184371	1.2824	1.30817e-14		ENSG00000185567	-1.25721	5.04935e-15		ENSG00000052802	-1.07634	3.14079e-39		ENSG00000095739	3.43295	4.9949e-26
ENSG00000164120	1.33907	1.90316e-14		ENSG00000162390	-1.00487	6.61462e-15		ENSG00000183853	-1.46615	5.30941e-39		ENSG00000115129	1.45892	1.03822e-25
ENSG00000100003	-1.11384	2.59733e-14		ENSG00000091986	1.38337	6.96068e-15		ENSG00000254166	-2.30392	6.68482e-39		ENSG00000139192	1.46461	2.04416e-25
ENSG00000165029	-1.96883	4.21428e-14		ENSG00000137975	-3.15736	7.69382e-15		ENSG00000204287	3.64136	1.12257e-38		ENSG00000106366	-1.90935	3.04029e-25
ENSG00000184564	-2.69925	7.53317e-14		ENSG00000120337	4.40606	3.6335e-14		ENSG00000124882	-2.54769	1.19626e-38		ENSG00000128564	-2.10769	6.84996e-25
ENSG00000121753	1.44081	8.87045e-14		ENSG00000099864	3.20116	7.03153e-14		ENSG00000244405	-1.26832	3.2002e-38		ENSG00000134070	-1.7808	1.86246e-24
ENSG00000095015	1.00924	1.50867e-13		ENSG00000153233	1.45946	9.55713e-14		ENSG00000026508	-1.48597	7.18531e-38		ENSG00000065809	1.44892	5.43468e-24
ENSG00000041982	-1.47306	3.19029e-13		ENSG00000122884	-1.17833	1.31507e-13		ENSG00000070404	-1.79374	7.8303e-37		ENSG00000229953	-1.59015	6.13396e-24
ENSG00000125285	-2.95177	3.88244e-13		ENSG00000247095	-2.66115	1.76715e-13		ENSG00000137309	-1.36436	1.06893e-36		ENSG00000128567	-1.37811	6.76237e-24
ENSG00000145632	1.10901	9.87703e-13		ENSG00000276600	-2.60829	1.88041e-13		ENSG00000285517	-2.6085	1.30848e-36		ENSG00000135090	-1.06405	8.32863e-24
ENSG00000128965	-1.49884	1.10011e-12		ENSG00000139318	-1.50287	4.05573e-13		ENSG00000124875	2.50598	7.16029e-36		ENSG00000067798	-2.74581	8.32863e-24
ENSG00000084636	1.76719	2.15771e-12		ENSG00000135678	-1.72016	4.69339e-13		ENSG00000115590	-3.11572	8.71661e-36		ENSG00000112769	-2.35122	1.06629e-23
ENSG00000167157	1.21811	2.15771e-12		ENSG00000176697	1.48171	5.13647e-13		ENSG00000091409	-1.25924	1.09074e-35		ENSG00000011422	-1.76489	1.7382e-23
ENSG00000128165	-1.63218	5.32496e-12		ENSG00000233237	1.17407	5.14897e-13		ENSG00000169908	-1.47849	1.59159e-35		ENSG00000143669	-1.19907	2.48533e-23
ENSG00000197191	-1.7567	7.2512e-12		ENSG00000175832	-1.22121	6.4261e-13		ENSG00000197956	-1.57442	2.45861e-35		ENSG00000115884	1.07256	5.34688e-23
ENSG00000134215	-4.0113	1.25171e-11		ENSG00000005238	-1.01341	9.22997e-13		ENSG00000185567	-1.93779	2.52644e-35		ENSG00000151743	-1.34907	5.79214e-23
ENSG00000116852	-1.68985	1.26436e-11		ENSG00000054179	-1.63302	1.3019e-12		ENSG00000179674	-2.15579	2.93694e-35		ENSG00000075223	1.59769	2.14024e-22
ENSG00000110195	2.28802	2.06798e-11		ENSG00000139289	-1.03693	1.47632e-12		ENSG00000112419	1.60515	3.52938e-35		ENSG00000171174	-1.08096	2.80148e-22
ENSG00000121769	1.74736	2.58967e-11		ENSG00000188766	-1.4288	1.17829e-11		ENSG00000116285	-1.50626	5.77588e-35		ENSG00000105339	-1.37354	2.84163e-22
ENSG00000111700	-2.16737	3.70857e-11		ENSG00000172379	-1.85311	1.34267e-11		ENSG00000237807	2.5163	1.51629e-34		ENSG00000173898	-1.0895	3.43407e-22
ENSG00000106366	-1.33825	4.21424e-11		ENSG00000112715	-1.05133	1.40206e-11		ENSG00000134775	-2.81313	3.01294e-34		ENSG00000228705	-3.69612	3.54671e-22
ENSG00000102760	1.7228	4.30085e-11		ENSG00000196611	-2.58817	1.50487e-11		ENSG00000135046	-1.38728	3.61325e-34		ENSG00000158859	-4.04569	3.64605e-22
ENSG00000248323	-2.13525	4.83078e-11		ENSG00000173391	2.68514	1.60601e-11		ENSG00000076513	1.24391	4.18144e-34		ENSG00000183087	1.06683	4.97417e-22
ENSG00000156427	1.67882	9.12128e-11		ENSG00000105388	-1.58036	1.68626e-11		ENSG00000099250	-1.58289	7.33368e-34		ENSG00000107960	-1.27384	6.89352e-22
ENSG00000179674	-1.16477	9.24132e-11		ENSG00000075461	1.93283	2.85464e-11		ENSG00000134324	-1.30916	1.05178e-33		ENSG00000196562	2.55274	7.00292e-22
ENSG00000130701	-1.88955	9.7303e-11		ENSG00000169469	-3.75083	2.97261e-11		ENSG00000177469	-1.98923	1.30566e-33		ENSG00000100867	4.40341	1.40414e-21
ENSG00000196104	-2.41983	1.0201e-10		ENSG00000161638	-1.01811	3.76985e-11		ENSG00000139211	-1.90222	4.04943e-33		ENSG00000139631	1.20987	1.5773e-21
ENSG00000185352	-3.02839	1.06643e-10		ENSG00000243566	1.30916	4.85086e-11		ENSG00000107242	1.78215	1.33399e-32		ENSG00000071575	-1.62172	1.86589e-21
ENSG00000176855	1.11419	1.41669e-10		ENSG00000143847	-2.99605	5.58982e-11		ENSG00000143344	1.87962	3.04525e-32		ENSG00000136161	1.36171	2.17415e-21
ENSG00000247095	-2.45796	1.57993e-10		ENSG00000177494	-1.68415	7.59817e-11		ENSG00000075239	-1.22474	3.05709e-32		ENSG00000160606	1.33042	2.49915e-21
ENSG00000042062	1.45058	1.70548e-10		ENSG00000016602	-2.46928	1.09649e-10		ENSG00000231389	3.69901	4.09628e-32		ENSG00000197467	-2.72104	3.17192e-21
ENSG00000110400	-1.14613	1.93451e-10		ENSG00000173530	-1.34472	1.12229e-10		ENSG00000115594	1.59557	4.89395e-32		ENSG00000172840	-1.08504	3.27802e-21
ENSG00000166741	1.66679	2.01698e-10		ENSG00000119630	-2.12144	1.21527e-10		ENSG00000215182	-1.70728	8.65113e-32		ENSG00000122035	1.62188	5.29689e-21
ENSG00000102271	-1.47079	2.33353e-10		ENSG00000188313	1.03808	1.54151e-10		ENSG00000139055	2.26576	1.13963e-31		ENSG00000173080	-3.04852	6.72794e-21
ENSG00000160183	1.27897	2.65816e-10		ENSG00000197191	-1.28886	2.41065e-10		ENSG00000073008	-1.00316	3.07322e-31		ENSG00000169306	-2.13413	1.10903e-20
ENSG00000161638	-1.06006	2.79982e-10		ENSG00000196782	-1.58838	2.66149e-10		ENSG00000122861	-1.90017	3.64329e-31		ENSG00000132170	-1.15453	1.22508e-20
ENSG00000170873	-2.33617	3.05231e-10		ENSG00000146477	-1.00417	3.16385e-10		ENSG00000168077	2.61668	3.88149e-31		ENSG00000243566	1.78679	2.16734e-20
ENSG00000100167	1.28947	3.15021e-10		ENSG00000112782	2.17848	3.35154e-10		ENSG00000141753	-1.71351	4.38711e-31		ENSG00000272068	-1.45175	2.17179e-20
ENSG00000164638	-1.69844	3.47764e-10		ENSG00000242147	-1.66861	3.35204e-10		ENSG00000188677	-1.06473	6.3701e-31		ENSG00000182836	-3.15885	2.7077e-20
ENSG00000109511	-3.35797	3.53441e-10		ENSG00000151651	-1.13292	3.43554e-10		ENSG00000096006	2.80608	1.16845e-30		ENSG00000100003	-1.28088	3.39404e-20
ENSG00000114854	1.53527	4.26742e-10		ENSG00000149596	1.28847	3.45547e-10		ENSG00000146376	-1.23463	1.45487e-30		ENSG00000170545	-1.07517	4.10996e-20
ENSG00000114115	-1.72873	4.26742e-10		ENSG00000168918	-1.49884	3.49837e-10		ENSG00000164171	-1.28509	1.61106e-30		ENSG00000250033	-4.0776	6.41563e-20
ENSG00000182871	1.0408	5.67013e-10		ENSG00000134668	-1.55791	4.93742e-10		ENSG00000127249	4.45467	2.11181e-30		ENSG00000116016	-1.74833	6.59532e-20
ENSG00000204121	1.72397	9.60479e-10		ENSG00000129451	1.35654	5.46232e-10		ENSG00000158715	-1.45601	2.11752e-30		ENSG00000196136	-2.90861	1.28689e-19
ENSG00000219607	-1.70249	1.31842e-09		ENSG00000184371	1.01269	6.59646e-10		ENSG00000169174	-1.41044	2.4231e-30		ENSG00000116793	1.1242	1.50103e-19
ENSG00000163739	1.44745	1.32881e-09		ENSG00000090530	1.15308	7.28123e-10		ENSG00000105971	-1.3605	2.54992e-30		ENSG00000287996	1.11159	1.5098e-19
ENSG00000248727	1.05613	1.37473e-09		ENSG00000215788	-1.13182	7.81472e-10		ENSG00000164211	-1.53418	1.13055e-28		ENSG00000175832	-1.42979	1.53544e-19
ENSG00000147852	-2.35087	1.58042e-09		ENSG00000119125	1.31626	8.55914e-10		ENSG00000114738	-1.05917	1.40908e-28		ENSG00000196569	-1.88401	1.61555e-19
ENSG00000092969	1.17914	1.62021e-09		ENSG00000154065	-1.01889	1.56042e-09		ENSG00000144645	-1.04884	2.71004e-28		ENSG00000238266	-4.21412	2.71028e-19
ENSG00000163283	1.22165	5.12121e-09		ENSG00000204642	1.16573	1.7012e-09		ENSG00000137962	-1.25563	3.38226e-28		ENSG00000101331	2.89561	2.74088e-19
ENSG00000179583	1.55887	5.37858e-09		ENSG00000198959	1.01923	2.21875e-09		ENSG00000111640	-1.07159	3.5138e-28		ENSG00000167257	-1.01633	2.82433e-19
ENSG00000188613	1.31072	5.89518e-09		ENSG00000152256	-1.18701	2.21875e-09		ENSG00000164120	1.85402	3.84051e-28		ENSG00000023171	-1.27522	3.04421e-19
ENSG00000183742	1.0673	6.39579e-09		ENSG00000197415	1.00281	3.01324e-09		ENSG00000100003	-1.57215	5.17274e-28		ENSG00000033867	-1.49326	3.32005e-19
ENSG00000153294	-2.3423	7.72664e-09		ENSG00000107159	-3.35643	3.55022e-09		ENSG00000116741	-1.89648	9.3964e-28		ENSG00000188064	1.10035	3.32005e-19
ENSG00000100342	-1.32352	8.74751e-09		ENSG00000145113	1.03846	4.46248e-09		ENSG00000116106	-1.36537	1.90141e-27		ENSG00000205220	1.65058	3.33316e-19
ENSG00000168874	2.74325	9.50837e-09		ENSG00000134198	1.06077	5.16988e-09		ENSG00000179820	-1.42768	5.46001e-27		ENSG00000145246	2.03482	3.33316e-19
ENSG00000165125	3.60258	1.51089e-08		ENSG00000134827	-1.17393	6.01863e-09		ENSG00000185215	1.43079	5.66502e-27		ENSG00000178445	-2.42743	3.66955e-19
ENSG00000204103	-2.04442	1.55353e-08		ENSG00000164674	1.11961	7.81083e-09		ENSG00000204856	-1.56632	6.72097e-27		ENSG00000075618	-1.51375	6.72804e-19
ENSG00000280693	-1.29939	1.84003e-08		ENSG00000248323	-2.09113	7.88093e-09		ENSG00000134827	-4.46856	7.25513e-27		ENSG00000125744	-1.56128	7.04437e-19
ENSG00000172548	-2.08279	2.07542e-08		ENSG00000019186	1.58794	8.47297e-09		ENSG00000101000	-1.91059	1.2513e-26		ENSG00000254682	-1.32265	1.14155e-18
ENSG00000119630	1.60284	2.30165e-08		ENSG00000259341	-1.38144	9.2256e-09		ENSG00000135074	-3.23746	1.84137e-26		ENSG00000109586	1.18531	1.2433e-18
ENSG00000156869	-1.0142	3.22311e-08		ENSG00000125775	-1.26548	1.06027e-08		ENSG00000206075	-1.08699	3.37313e-26		ENSG00000006468	-1.18488	2.2287e-18
ENSG00000234745	1.2881	3.69912e-08		ENSG00000112561	-1.47771	1.07951e-08		ENSG00000141655	1.31095	5.09256e-26		ENSG00000198915	-1.09882	2.38383e-18
ENSG00000196611	-2.33483	3.69912e-08		ENSG00000198624	-1.31995	1.17352e-08		ENSG00000175315	-1.91844	8.00835e-26		ENSG00000215105	1.24119	2.55549e-18
ENSG00000170006	-1.75484	4.15499e-08		ENSG00000143590	-1.96754	1.18894e-08		ENSG00000138623	-1.86922	1.52135e-25		ENSG00000273706	-1.5155	2.6437e-18
ENSG00000091844	-2.49398	4.32909e-08		ENSG00000137819	-1.03378	1.49221e-08		ENSG00000100979	-1.63964	6.42598e-25		ENSG00000105877	-2.41551	2.6437e-18
ENSG00000104419	-1.76455	4.34054e-08		ENSG00000204616	1.78577	1.61226e-08		ENSG00000129595	1.21327	1.00617e-24		ENSG00000112139	1.32259	3.14636e-18
ENSG00000167754	2.56687	5.49674e-08		ENSG00000002587	-1.03896	1.64276e-08		ENSG00000008277	1.46088	1.1971e-24		ENSG00000164692	1.38356	5.56284e-18
ENSG00000137766	2.34491	7.47468e-08		ENSG00000219607	-1.48975	1.86361e-08		ENSG00000099194	-1.93896	1.37467e-24		ENSG00000123143	-1.02163	9.48264e-18
ENSG00000155974	-1.50566	8.36483e-08		ENSG00000071575	-1.04108	1.89307e-08		ENSG00000150347	1.37795	1.61396e-24		ENSG00000138617	-1.06037	1.06098e-17
ENSG00000180340	1.01245	9.33976e-08		ENSG00000168874	3.39664	2.11214e-08		ENSG00000173821	1.38933	2.32839e-24		ENSG00000060566	-4.27498	1.18219e-17
ENSG00000204287	1.58294	1.61577e-07		ENSG00000123191	-1.42951	2.22338e-08		ENSG00000167779	-2.43416	1.20504e-23		ENSG00000106948	-1.21999	1.53323e-17
ENSG00000231389	1.92567	1.91039e-07		ENSG00000172818	-1.03932	2.46032e-08		ENSG00000189280	-1.21781	1.6737e-23		ENSG00000006459	-1.14825	1.66293e-17
ENSG00000087085	1.36209	1.98166e-07		ENSG00000187134	-1.17684	2.50156e-08		ENSG00000167755	-2.40876	7.23726e-23		ENSG00000002079	-4.69838	1.79539e-17
ENSG00000141579	-2.46341	2.07885e-07		ENSG00000120875	-1.07543	2.87847e-08		ENSG00000104763	1.07252	7.64554e-23		ENSG00000149968	-2.18456	2.03706e-17
ENSG00000104537	-1.03617	2.49977e-07		ENSG00000257354	1.46155	2.87847e-08		ENSG00000088992	-1.89585	1.57506e-22		ENSG00000118762	1.00539	2.35679e-17
ENSG00000151136	-1.31169	3.21872e-07		ENSG00000103044	-1.87313	3.30763e-08		ENSG00000136928	1.31464	1.72694e-22		ENSG00000049323	1.70157	2.43849e-17
ENSG00000023445	1.0018	3.39098e-07		ENSG00000134321	1.34295	4.41667e-08		ENSG00000136840	-1.01736	2.41913e-22		ENSG00000126368	-1.56852	2.47724e-17
ENSG00000171056	-1.49408	3.55668e-07		ENSG00000114023	-1.05006	4.74824e-08		ENSG00000041982	-4.55341	2.64652e-22		ENSG00000003137	1.65851	2.82105e-17
ENSG00000231890	-1.75562	3.73597e-07		ENSG00000205364	1.26006	6.34314e-08		ENSG00000175592	-3.55681	4.02496e-22		ENSG00000062038	-2.28223	3.11614e-17
ENSG00000123892	-1.44439	3.73848e-07		ENSG00000185697	1.05175	6.34314e-08		ENSG00000197457	-1.0903	4.27503e-22		ENSG00000144583	-2.08152	3.54001e-17
ENSG00000214357	1.11492	4.4005e-07		ENSG00000115461	6.00685	7.08461e-08		ENSG00000135919	-1.76747	9.09068e-22		ENSG00000106077	1.00267	4.14655e-17
ENSG00000095585	-1.78841	4.99613e-07		ENSG00000235269	2.87852	7.24217e-08		ENSG00000174514	2.13365	1.77708e-21		ENSG00000133657	-1.02975	8.36932e-17
ENSG00000253522	1.95915	4.99613e-07		ENSG00000172159	-1.39906	9.03186e-08		ENSG00000175550	-1.20812	1.79477e-21		ENSG00000179094	-1.23776	9.68204e-17
ENSG00000163735	2.41224	5.08093e-07		ENSG00000164825	2.84365	1.02397e-07		ENSG00000261618	2.61993	1.8305e-21		ENSG00000197930	-1.17885	9.68204e-17
ENSG00000218416	1.68118	6.90133e-07		ENSG00000185100	-1.11007	1.0458e-07		ENSG00000163739	2.00759	1.83192e-21		ENSG00000108187	1.39347	1.0587e-16
ENSG00000276851	-2.20198	7.44494e-07		ENSG00000231298	-2.11626	1.06147e-07		ENSG00000175874	-1.41243	1.88422e-21		ENSG00000281406	-4.93071	1.41123e-16
ENSG00000139292	1.02673	7.8061e-07		ENSG00000189431	-1.12849	1.12123e-07		ENSG00000128298	-1.85976	2.94493e-21		ENSG00000166780	-1.07141	1.51469e-16
ENSG00000118785	-2.55234	8.02952e-07		ENSG00000163817	2.0888	1.42332e-07		ENSG00000196924	-1.2003	3.1518e-21		ENSG00000164307	1.15189	1.70003e-16
ENSG00000139055	1.88185	8.08567e-07		ENSG00000136002	-1.04632	1.49458e-07		ENSG00000160867	-1.42197	3.1518e-21		ENSG00000181652	-4.65586	1.83095e-16
ENSG00000187244	1.11934	8.43116e-07		ENSG00000140465	1.72979	1.82138e-07		ENSG00000157193	-1.27099	3.189e-21		ENSG00000172927	-1.94929	2.56108e-16
ENSG00000260077	1.31895	8.88714e-07		ENSG00000179715	-1.0688	1.88025e-07		ENSG00000111912	1.08595	3.39203e-21		ENSG00000166033	1.37451	2.74878e-16
ENSG00000141574	1.23587	9.50899e-07		ENSG00000019582	1.66092	2.30113e-07		ENSG00000122035	1.63017	3.5198e-21		ENSG00000161243	-1.0746	3.3545e-16
ENSG00000206073	-3.49572	9.61451e-07		ENSG00000140274	-1.78655	2.53269e-07		ENSG00000126016	1.58642	3.52033e-21		ENSG00000188177	-1.35469	4.07583e-16
ENSG00000170835	-1.73206	9.8895e-07		ENSG00000258947	-1.55901	2.61929e-07		ENSG00000079819	-1.02698	4.12447e-21		ENSG00000132470	-1.65884	4.9471e-16
ENSG00000163734	1.1761	1.00751e-06		ENSG00000111674	-1.35661	2.67032e-07		ENSG00000149948	-1.52748	6.99269e-21		ENSG00000236345	-3.40143	6.24217e-16
ENSG00000143333	-1.53496	1.01995e-06		ENSG00000106366	-1.02823	3.17449e-07		ENSG00000196126	3.5262	6.9988e-21		ENSG00000025039	-1.06049	9.33538e-16
ENSG00000014257	-2.12448	1.14562e-06		ENSG00000268621	1.05957	3.69263e-07		ENSG00000127399	-1.15396	9.72179e-21		ENSG00000168672	-1.42609	9.47044e-16
ENSG00000105048	-1.25244	1.37202e-06		ENSG00000203697	-1.33103	3.73138e-07		ENSG00000134955	-3.19126	1.18093e-20		ENSG00000159399	-1.45138	1.07759e-15
ENSG00000166391	-2.51937	1.41376e-06		ENSG00000140044	1.11855	3.80192e-07		ENSG00000067057	-1.06147	1.28272e-20		ENSG00000175305	1.53373	2.28763e-15
ENSG00000155761	-1.92673	1.53296e-06		ENSG00000286403	-2.12297	3.80192e-07		ENSG00000166289	1.18401	1.29648e-20		ENSG00000028277	-2.00392	3.11815e-15
ENSG00000137648	-1.5162	1.63495e-06		ENSG00000185885	1.0357	4.28899e-07		ENSG00000179715	-1.4253	1.63949e-20		ENSG00000147614	-4.5405	3.41189e-15
ENSG00000156966	1.02439	1.63986e-06		ENSG00000106688	-1.02772	4.41906e-07		ENSG00000124225	-1.31519	2.7923e-20		ENSG00000076864	-1.06017	3.56252e-15
ENSG00000172478	1.02247	1.65426e-06		ENSG00000068079	1.01632	5.33969e-07		ENSG00000222041	-1.13487	3.23277e-20		ENSG00000177380	-1.26537	3.88619e-15
ENSG00000101236	-1.09291	1.73932e-06		ENSG00000110446	1.46513	5.85861e-07		ENSG00000135318	-1.08287	3.41353e-20		ENSG00000089847	-1.80354	5.55292e-15
ENSG00000197641	-4.19238	1.96887e-06		ENSG00000134326	1.04728	6.28044e-07		ENSG00000169220	-1.42069	4.24994e-20		ENSG00000239521	1.24138	1.58431e-14
ENSG00000225492	-1.77146	1.97696e-06		ENSG00000170477	2.54361	6.40664e-07		ENSG00000103187	-1.32426	4.89714e-20		ENSG00000111674	-1.83951	1.95747e-14
ENSG00000229647	-2.69438	2.07739e-06		ENSG00000126709	2.88634	7.02463e-07		ENSG00000064787	1.87876	1.31817e-19		ENSG00000155792	-1.4316	2.39263e-14
ENSG00000005108	1.26376	2.16402e-06		ENSG00000184979	1.30407	7.19932e-07		ENSG00000125347	1.14673	2.64557e-19		ENSG00000164124	-1.0023	3.07909e-14
ENSG00000118322	1.55949	2.22348e-06		ENSG00000167772	-3.55854	1.31642e-06		ENSG00000155629	1.82827	2.74414e-19		ENSG00000288816	-4.38488	3.08872e-14
ENSG00000164825	1.37261	2.27013e-06		ENSG00000133106	1.4314	1.54451e-06		ENSG00000140479	1.42643	4.23639e-19		ENSG00000059804	-2.9887	3.18902e-14
ENSG00000134769	-2.0819	2.29576e-06		ENSG00000138347	1.89546	2.18412e-06		ENSG00000140465	2.41853	4.25872e-19		ENSG00000117013	-1.06492	3.46e-14
ENSG00000162711	-1.1179	2.72798e-06		ENSG00000095587	-1.15919	2.22757e-06		ENSG00000006459	1.14355	4.51965e-19		ENSG00000156011	-1.18029	3.8594e-14
ENSG00000091129	1.11308	2.74096e-06		ENSG00000184564	-1.65534	2.41803e-06		ENSG00000172965	-1.17736	5.37151e-19		ENSG00000144063	-1.32119	4.00673e-14
ENSG00000284485	-2.97579	2.87004e-06		ENSG00000113070	-1.23129	2.43566e-06		ENSG00000175416	-1.02314	5.53207e-19		ENSG00000248508	-1.27248	4.72895e-14
ENSG00000134827	-1.21578	2.90418e-06		ENSG00000230882	-1.02722	2.44903e-06		ENSG00000019169	1.71113	6.37235e-19		ENSG00000164379	-2.06999	4.73535e-14
ENSG00000250657	-3.0194	2.90883e-06		ENSG00000143369	-1.34856	2.75012e-06		ENSG00000168743	1.84577	6.74534e-19		ENSG00000125347	1.00726	5.50589e-14
ENSG00000144452	-2.08497	2.98257e-06		ENSG00000111331	1.11499	3.31605e-06		ENSG00000261888	2.09107	7.44704e-19		ENSG00000137834	1.15243	5.51029e-14
ENSG00000130433	1.41354	3.06574e-06		ENSG00000188818	-1.23942	3.60424e-06		ENSG00000102287	1.36137	7.60124e-19		ENSG00000178295	1.05275	5.8624e-14
ENSG00000186352	-2.05051	3.23374e-06		ENSG00000136235	1.96956	4.4281e-06		ENSG00000184371	1.36213	8.13518e-19		ENSG00000154864	1.45671	6.31507e-14
ENSG00000182271	-1.2494	3.92127e-06		ENSG00000130303	2.34598	4.66015e-06		ENSG00000105974	-2.24181	1.0889e-18		ENSG00000166997	1.01253	7.59596e-14
ENSG00000259341	-1.19946	4.10076e-06		ENSG00000125508	-1.1043	5.40862e-06		ENSG00000179583	2.20909	1.15174e-18		ENSG00000125398	-1.20858	7.76067e-14
ENSG00000143502	-1.8588	4.26708e-06		ENSG00000171631	-1.65291	5.61809e-06		ENSG00000228437	-1.22076	1.43243e-18		ENSG00000104881	-1.23505	8.33183e-14
ENSG00000149212	-1.81246	4.63401e-06		ENSG00000170558	1.5754	6.79166e-06		ENSG00000181104	-1.16247	1.43243e-18		ENSG00000125968	1.18749	1.03861e-13
ENSG00000213943	1.08394	4.71081e-06		ENSG00000253671	1.75346	7.65743e-06		ENSG00000134333	-1.21887	1.81327e-18		ENSG00000139835	-1.0638	1.0653e-13
ENSG00000021300	1.43157	5.39736e-06		ENSG00000189433	-1.08394	8.38337e-06		ENSG00000112096	1.22558	2.16188e-18		ENSG00000150471	1.37124	1.16811e-13
ENSG00000251247	-1.86726	5.49629e-06		ENSG00000228340	-1.43476	9.93775e-06		ENSG00000154274	1.10999	2.16878e-18		ENSG00000165891	1.3419	1.23416e-13
ENSG00000183018	1.14276	5.6462e-06		ENSG00000116701	-1.15548	1.03294e-05		ENSG00000117036	1.05886	2.27363e-18		ENSG00000240602	-2.25859	1.83183e-13
ENSG00000144857	-1.8429	6.28097e-06		ENSG00000149591	1.1488	1.15365e-05		ENSG00000257335	2.63911	2.36533e-18		ENSG00000171246	-1.38668	2.03523e-13
ENSG00000075461	1.47235	6.70186e-06		ENSG00000163209	-2.55369	1.24198e-05		ENSG00000111885	2.11585	3.16171e-18		ENSG00000105699	1.11194	2.96672e-13
ENSG00000142611	-1.44137	7.32481e-06		ENSG00000196437	2.09504	1.57347e-05		ENSG00000164867	-2.0998	3.53622e-18		ENSG00000157064	1.44232	3.00196e-13
ENSG00000243137	2.56702	8.18077e-06		ENSG00000266714	-1.276	1.58188e-05		ENSG00000011422	-1.49084	3.71749e-18		ENSG00000139318	-1.50969	3.09954e-13
ENSG00000134339	2.67852	8.72531e-06		ENSG00000164362	1.54744	1.72342e-05		ENSG00000204616	1.45415	3.91102e-18		ENSG00000090530	1.32684	3.12154e-13
ENSG00000225205	-1.78095	8.73873e-06		ENSG00000167105	-1.54263	1.96963e-05		ENSG00000074800	-1.05858	3.92899e-18		ENSG00000101457	-1.02141	3.42475e-13
ENSG00000064225	-1.78617	8.8903e-06		ENSG00000125531	-1.81079	2.07653e-05		ENSG00000101670	-2.28765	4.35426e-18		ENSG00000166963	1.41563	3.82907e-13
ENSG00000175906	-1.30443	8.93486e-06		ENSG00000229372	1.56699	2.25165e-05		ENSG00000144824	-1.46033	6.15604e-18		ENSG00000157514	-2.07953	4.39714e-13
ENSG00000011028	-1.86308	9.96944e-06		ENSG00000109511	-1.01228	2.3532e-05		ENSG00000196420	-2.99757	7.2843e-18		ENSG00000197279	-1.41248	4.85377e-13
ENSG00000165072	-2.19298	1.09524e-05		ENSG00000183208	-1.00642	2.47982e-05		ENSG00000125657	-2.55251	8.87744e-18		ENSG00000130762	-1.2802	4.85852e-13
ENSG00000261040	1.92961	1.10116e-05		ENSG00000147852	-1.32238	2.55196e-05		ENSG00000103888	-2.3195	1.35964e-17		ENSG00000166401	-1.3383	5.1091e-13
ENSG00000008517	1.28344	1.11733e-05		ENSG00000103269	-1.02971	2.63703e-05		ENSG00000102837	1.65239	1.65662e-17		ENSG00000007968	1.77485	6.03187e-13
ENSG00000260265	-1.93524	1.18771e-05		ENSG00000117114	1.16048	2.6947e-05		ENSG00000131459	-2.54791	1.65764e-17		ENSG00000105639	-1.79034	6.46087e-13
ENSG00000121454	1.66005	1.19931e-05		ENSG00000152766	-1.79258	2.72728e-05		ENSG00000198805	-1.00231	2.14024e-17		ENSG00000171316	-1.19017	7.77245e-13
ENSG00000226476	-1.48347	1.21253e-05		ENSG00000160179	1.27965	2.96092e-05		ENSG00000153233	-1.2891	2.17612e-17		ENSG00000248079	2.76248	8.38055e-13
ENSG00000164761	1.18406	1.23894e-05		ENSG00000164236	1.65222	3.55332e-05		ENSG00000067225	-1.18603	2.32644e-17		ENSG00000189057	1.69186	1.03349e-12
ENSG00000244280	1.2111	1.30394e-05		ENSG00000178462	-2.49135	3.63666e-05		ENSG00000116990	1.56257	2.37146e-17		ENSG00000174130	-2.37959	1.06199e-12
ENSG00000258498	1.29247	1.54687e-05		ENSG00000147041	-1.12677	3.71658e-05		ENSG00000197415	1.00246	3.02349e-17		ENSG00000103034	-2.37518	1.06363e-12
ENSG00000163531	-1.90464	1.77835e-05		ENSG00000282851	1.61466	3.79346e-05		ENSG00000197121	1.00012	4.11019e-17		ENSG00000101213	-1.23387	1.07782e-12
ENSG00000235098	-1.78571	1.78337e-05		ENSG00000007516	-1.22806	3.88213e-05		ENSG00000163131	1.00251	5.34242e-17		ENSG00000133055	-2.57374	1.34788e-12
ENSG00000228146	-1.69184	1.9797e-05		ENSG00000225205	-1.74959	3.88862e-05		ENSG00000168056	-1.37899	5.99945e-17		ENSG00000164142	-1.41755	1.69801e-12
ENSG00000154263	-1.36505	1.98136e-05		ENSG00000130595	1.18297	3.98849e-05		ENSG00000229950	1.48832	7.13808e-17		ENSG00000110675	-2.06138	1.726e-12
ENSG00000165269	1.53928	2.11433e-05		ENSG00000117016	-1.04011	4.33393e-05		ENSG00000049239	1.03132	8.08843e-17		ENSG00000111424	-1.61824	1.96249e-12
ENSG00000157064	1.04439	2.24983e-05		ENSG00000170873	-1.4316	4.41008e-05		ENSG00000176697	-1.66239	8.80354e-17		ENSG00000113070	-1.76795	2.15647e-12
ENSG00000168032	-1.63676	2.24983e-05		ENSG00000163884	1.31259	4.46637e-05		ENSG00000138411	2.44584	1.30653e-16		ENSG00000115756	-1.02241	2.44351e-12
ENSG00000163412	-1.64985	2.25676e-05		ENSG00000198569	-1.9586	4.46637e-05		ENSG00000091986	1.44166	1.31291e-16		ENSG00000101188	-2.98133	2.55529e-12
ENSG00000170558	1.69116	2.25865e-05		ENSG00000084110	-1.06821	5.18746e-05		ENSG00000107719	-1.73329	1.33093e-16		ENSG00000181690	-1.64801	2.59383e-12
ENSG00000171517	-1.49709	2.29137e-05		ENSG00000261286	-1.00297	5.22157e-05		ENSG00000204128	1.66618	2.27164e-16		ENSG00000158373	1.27016	2.64719e-12
ENSG00000179344	1.15756	2.32352e-05		ENSG00000148346	1.6623	5.59579e-05		ENSG00000148735	1.33314	2.49605e-16		ENSG00000109072	3.42029	2.86374e-12
ENSG00000197353	2.96985	2.57798e-05		ENSG00000153294	-1.63028	5.68693e-05		ENSG00000189433	-1.59807	2.50308e-16		ENSG00000236017	1.54713	2.92435e-12
ENSG00000138623	1.03687	2.86847e-05		ENSG00000104951	1.42852	5.79947e-05		ENSG00000129003	1.02396	2.64227e-16		ENSG00000289530	-1.81468	3.10695e-12
ENSG00000151388	2.20693	3.13621e-05		ENSG00000164520	-1.07378	6.78784e-05		ENSG00000125257	-1.37832	3.17941e-16		ENSG00000101670	-1.8834	3.6494e-12
ENSG00000019186	1.06862	3.43007e-05		ENSG00000140279	-1.62347	7.43872e-05		ENSG00000163406	1.77984	3.26671e-16		ENSG00000176809	1.07596	3.76898e-12
ENSG00000188015	-1.53555	3.47899e-05		ENSG00000256940	-1.00582	8.36976e-05		ENSG00000112303	2.3777	4.08786e-16		ENSG00000085741	-2.46104	3.96424e-12
ENSG00000175984	-1.33586	3.61962e-05		ENSG00000186007	-2.70979	8.57248e-05		ENSG00000170425	-1.03482	4.28739e-16		ENSG00000180573	1.66225	4.31095e-12
ENSG00000043039	-1.2918	3.69802e-05		ENSG00000095752	-1.10627	8.99787e-05		ENSG00000113356	-1.64118	5.04457e-16		ENSG00000110852	-1.17028	4.42462e-12
ENSG00000196126	1.63959	3.70145e-05		ENSG00000123892	-1.05021	9.0147e-05		ENSG00000168209	-1.7491	5.16042e-16		ENSG00000184271	-1.31805	4.42705e-12
ENSG00000175471	-1.59173	3.97037e-05		ENSG00000168907	-1.90783	9.09292e-05		ENSG00000134363	-4.848	5.28478e-16		ENSG00000101846	1.16052	5.099e-12
ENSG00000204941	4.29626	4.18153e-05		ENSG00000234155	-1.44403	9.22121e-05		ENSG00000178726	1.31268	5.7928e-16		ENSG00000179841	2.22968	5.31274e-12
ENSG00000176533	1.27654	4.25328e-05		ENSG00000148680	-1.63736	0.00010037		ENSG00000125378	-1.0157	7.94216e-16		ENSG00000254166	-1.251	5.36383e-12
ENSG00000189325	1.38014	4.74961e-05		ENSG00000156587	1.03659	0.000102793		ENSG00000142611	1.85641	7.97238e-16		ENSG00000103044	2.28037	5.59671e-12
ENSG00000124191	-1.70246	4.82414e-05		ENSG00000089127	1.00896	0.000104687		ENSG00000163734	1.66023	9.99676e-16		ENSG00000198417	2.14594	7.01641e-12
ENSG00000211448	3.23065	5.35873e-05		ENSG00000224259	1.114	0.000120746		ENSG00000139289	-1.1342	1.08755e-15		ENSG00000166924	-1.46393	9.41617e-12
ENSG00000043591	1.05952	5.55565e-05		ENSG00000010310	-1.23592	0.000124112		ENSG00000231991	-1.16042	1.59541e-15		ENSG00000187837	2.34934	9.43637e-12
ENSG00000134198	1.32984	6.2413e-05		ENSG00000065320	1.99165	0.000132453		ENSG00000102879	-1.48627	1.63025e-15		ENSG00000226948	-1.91902	9.79305e-12
ENSG00000205129	-3.98545	6.37483e-05		ENSG00000250657	-2.40132	0.000140286		ENSG00000226919	-2.15369	1.69391e-15		ENSG00000122952	1.24861	1.03402e-11
ENSG00000124102	2.21335	7.25254e-05		ENSG00000163412	-1.00113	0.00015404		ENSG00000154153	1.16102	2.42987e-15		ENSG00000223784	-2.51599	1.06364e-11
ENSG00000111674	-1.09914	7.78506e-05		ENSG00000285108	-1.13113	0.000170683		ENSG00000197353	1.99453	2.47719e-15		ENSG00000267858	1.01957	1.06473e-11
ENSG00000137878	1.0792	7.87185e-05		ENSG00000167895	-1.19772	0.000189059		ENSG00000107099	1.45853	2.60875e-15		ENSG00000275216	-1.60634	1.10974e-11
ENSG00000104951	1.89856	8.10117e-05		ENSG00000137868	1.18392	0.000194738		ENSG00000225383	-1.94643	2.77257e-15		ENSG00000214145	-2.76965	1.28674e-11
ENSG00000104953	-3.16419	8.10202e-05		ENSG00000105877	1.53276	0.000222261		ENSG00000088970	1.14844	2.81614e-15		ENSG00000075651	1.86882	1.34951e-11
ENSG00000227300	-2.43308	8.3583e-05		ENSG00000168032	-1.34674	0.000231436		ENSG00000233006	1.47178	3.04923e-15		ENSG00000138134	-1.61879	1.35485e-11
ENSG00000111859	1.44536	8.42648e-05		ENSG00000149021	-1.70113	0.000233805		ENSG00000101188	-4.69049	3.25979e-15		ENSG00000138678	-1.10578	1.35758e-11
ENSG00000130005	-1.32455	8.51222e-05		ENSG00000160712	-1.00001	0.000317138		ENSG00000283511	-2.3829	4.25706e-15		ENSG00000131242	-1.17161	1.44021e-11
ENSG00000271605	-1.94271	8.58409e-05		ENSG00000125798	-1.24447	0.000338589		ENSG00000172159	1.2111	4.44636e-15		ENSG00000107819	-1.71087	1.49794e-11
ENSG00000187193	-1.24939	9.01948e-05		ENSG00000258077	-2.77658	0.000344941		ENSG00000189377	2.10275	4.7591e-15		ENSG00000187800	-1.05812	2.34483e-11
ENSG00000084453	-1.66179	9.09271e-05		ENSG00000109107	-1.37732	0.000362591		ENSG00000101134	1.70735	4.80164e-15		ENSG00000167552	1.23305	2.36194e-11
ENSG00000163121	1.41098	9.43318e-05		ENSG00000108602	-1.18782	0.000369833		ENSG00000069482	-2.03179	5.26837e-15		ENSG00000149150	-1.15389	2.41755e-11
ENSG00000096006	-1.50741	9.56037e-05		ENSG00000286315	1.85976	0.000372775		ENSG00000169710	-1.32322	5.28455e-15		ENSG00000288884	1.16202	2.88801e-11
ENSG00000274173	-1.58199	9.90615e-05		ENSG00000183780	-1.37921	0.000379895		ENSG00000153714	-1.46423	7.01717e-15		ENSG00000180720	-1.72343	2.98824e-11
ENSG00000163638	2.76571	9.95488e-05		ENSG00000259488	1.54089	0.000420444		ENSG00000147689	-1.324	7.43224e-15		ENSG00000119681	-1.34032	3.08249e-11
ENSG00000137857	-1.21433	0.00010281		ENSG00000141579	-1.11885	0.000436404		ENSG00000106078	-1.10282	1.1089e-14		ENSG00000182057	1.14485	3.84473e-11
ENSG00000109107	-1.48883	0.000106634		ENSG00000172794	-2.24102	0.000469841		ENSG00000197467	-2.04467	1.50013e-14		ENSG00000164342	1.43591	4.15112e-11
ENSG00000164236	1.68453	0.000109339		ENSG00000185352	-1.16571	0.000507437		ENSG00000275896	-1.80877	1.52566e-14		ENSG00000260804	1.66992	4.41902e-11
ENSG00000171631	-1.76291	0.000110972		ENSG00000259426	1.04154	0.000655473		ENSG00000134627	1.21592	1.83428e-14		ENSG00000185483	1.12208	4.42421e-11
ENSG00000246695	-1.30776	0.00011404		ENSG00000276851	-1.43708	0.000669358		ENSG00000165929	1.04396	1.98247e-14		ENSG00000181577	-3.16487	5.09618e-11
ENSG00000186517	-2.59901	0.000121006		ENSG00000111837	1.11225	0.000774365		ENSG00000168769	1.01659	2.02018e-14		ENSG00000158406	2.3002	5.20426e-11
ENSG00000259426	1.30574	0.000121368		ENSG00000269416	1.90075	0.000793058		ENSG00000058085	-1.15472	2.29289e-14		ENSG00000010310	-1.78126	5.49223e-11
ENSG00000196754	-1.7781	0.000124121		ENSG00000166741	2.23575	0.000849831		ENSG00000186792	-1.43863	2.29356e-14		ENSG00000139173	1.82603	5.69775e-11
ENSG00000288720	1.00834	0.000124121		ENSG00000186832	-1.24566	0.000866175		ENSG00000116667	1.16233	2.30124e-14		ENSG00000197536	1.53191	6.93695e-11
ENSG00000074527	1.02405	0.000125676		ENSG00000267296	1.31942	0.000885148		ENSG00000205220	1.09189	2.66377e-14		ENSG00000109107	-2.21924	7.45424e-11
ENSG00000231298	-1.34013	0.000132375		ENSG00000168646	1.21701	0.000938674		ENSG00000182718	-1.03035	2.92806e-14		ENSG00000133519	1.45225	7.86517e-11
ENSG00000164520	-1.62512	0.000171705		ENSG00000188738	-2.03259	0.000958439		ENSG00000204257	1.82628	3.58926e-14		ENSG00000173451	-1.07491	8.55902e-11
ENSG00000148680	-1.899	0.000176079		ENSG00000233198	-1.26218	0.000958454		ENSG00000261373	-1.17122	4.3895e-14		ENSG00000248323	-2.0374	9.14759e-11
ENSG00000134871	1.44876	0.000176733		ENSG00000205488	-1.57731	0.00096809		ENSG00000115290	-1.87794	4.39036e-14		ENSG00000080573	2.15412	1.09483e-10
ENSG00000168135	3.38069	0.000177556		ENSG00000196188	-2.35871	0.000979659		ENSG00000239672	-1.17929	4.39036e-14		ENSG00000116983	-2.25539	1.11839e-10
ENSG00000173432	2.65085	0.000185486		ENSG00000089723	-1.23817	0.00111498		ENSG00000117394	-1.18069	4.39036e-14		ENSG00000254901	1.23065	1.13766e-10
ENSG00000166073	1.08807	0.000202197		ENSG00000069812	-1.04026	0.00116569		ENSG00000243566	1.37157	4.57796e-14		ENSG00000085117	1.32988	1.16362e-10
ENSG00000126583	1.13999	0.000211913		ENSG00000180730	-1.29199	0.00122521		ENSG00000171428	1.12187	4.73726e-14		ENSG00000231607	1.25806	1.20703e-10
ENSG00000061455	1.16844	0.000221512		ENSG00000137648	-1.06682	0.0013123		ENSG00000224259	1.76316	5.72779e-14		ENSG00000166473	-1.95804	1.23349e-10
ENSG00000203650	-1.78128	0.000236027		ENSG00000266865	1.11262	0.00146825		ENSG00000153551	-1.19045	6.28589e-14		ENSG00000146666	1.16543	1.24377e-10
ENSG00000166920	1.22897	0.000238212		ENSG00000253669	1.16956	0.00147632		ENSG00000135636	-2.45052	6.66336e-14		ENSG00000149633	-1.93307	1.26698e-10
ENSG00000129048	-1.26571	0.000256777		ENSG00000261840	1.25818	0.00156212		ENSG00000139865	1.28915	7.0169e-14		ENSG00000154358	-1.46689	1.30073e-10
ENSG00000170379	-3.16427	0.000257096		ENSG00000105672	-1.6417	0.00160234		ENSG00000187678	-1.14683	7.91434e-14		ENSG00000189433	-1.66504	1.30459e-10
ENSG00000275874	-1.43232	0.000261621		ENSG00000109819	1.5487	0.00163839		ENSG00000159200	1.35143	9.09462e-14		ENSG00000197580	-1.12314	1.68888e-10
ENSG00000172915	-1.11082	0.000261621		ENSG00000112303	1.73927	0.00186934		ENSG00000221890	1.32508	9.30638e-14		ENSG00000120833	-1.55566	1.73526e-10
ENSG00000124233	1.70551	0.000261621		ENSG00000144045	-1.38482	0.00189695		ENSG00000026950	1.17022	9.65775e-14		ENSG00000137709	-3.80565	1.87285e-10
ENSG00000138316	1.25185	0.000278072		ENSG00000225614	1.0397	0.00193812		ENSG00000139192	1.0189	9.65775e-14		ENSG00000162670	1.02819	1.9704e-10
ENSG00000115009	1.04891	0.000278072		ENSG00000114854	1.12618	0.00193913		ENSG00000143869	2.3103	1.06687e-13		ENSG00000123095	-1.00036	2.14958e-10
ENSG00000143816	-1.22557	0.000309181		ENSG00000246465	1.28658	0.00195343		ENSG00000170271	-2.46268	1.2745e-13		ENSG00000215190	1.43447	2.19297e-10
ENSG00000260912	-1.07699	0.000325006		ENSG00000057149	-1.96536	0.0020739		ENSG00000150782	-1.08898	1.46102e-13		ENSG00000236871	1.49321	2.464e-10
ENSG00000125872	2.08174	0.000325006		ENSG00000122877	-1.63328	0.00211932		ENSG00000118257	-1.02841	1.47185e-13		ENSG00000265972	-1.29126	2.4846e-10
ENSG00000127954	1.71954	0.000334322		ENSG00000102243	1.71096	0.00213077		ENSG00000112139	1.2509	1.56319e-13		ENSG00000237330	-5.2097	2.49708e-10
ENSG00000176659	-2.357	0.000336655		ENSG00000095739	1.3552	0.00219015		ENSG00000121895	-3.13412	2.23706e-13		ENSG00000152926	1.03417	2.62774e-10
ENSG00000159784	1.28563	0.000353234		ENSG00000020181	1.50265	0.00234499		ENSG00000163710	-2.27751	2.85592e-13		ENSG00000160460	-1.52112	2.89398e-10
ENSG00000186469	-2.02413	0.000363725		ENSG00000231890	-1.0656	0.0023692		ENSG00000176678	-1.12558	3.2089e-13		ENSG00000261150	-1.85379	3.02573e-10
ENSG00000165124	-1.51103	0.000401199		ENSG00000223829	2.70804	0.00259988		ENSG00000165046	-1.90257	3.73504e-13		ENSG00000240065	1.28159	3.38943e-10
ENSG00000242147	-1.03353	0.000413084		ENSG00000121742	-1.6637	0.00267129		ENSG00000181143	2.09916	3.75923e-13		ENSG00000196611	-2.0321	4.23054e-10
ENSG00000137868	1.08708	0.00041423		ENSG00000170379	-1.80506	0.0027141		ENSG00000214357	1.06092	4.42171e-13		ENSG00000115604	-1.19086	4.28001e-10
ENSG00000163219	-1.88463	0.000424291		ENSG00000172638	-1.1946	0.00281948		ENSG00000006327	-1.37245	5.10965e-13		ENSG00000197355	-1.00995	4.34659e-10
ENSG00000144821	-1.63227	0.000438214		ENSG00000163082	-1.00513	0.00283755		ENSG00000183287	-2.29432	5.55064e-13		ENSG00000272031	-1.00297	4.34659e-10
ENSG00000088340	-1.19307	0.000445444		ENSG00000205436	2.23759	0.00302544		ENSG00000170681	-1.42368	5.6734e-13		ENSG00000230606	1.36945	4.40501e-10
ENSG00000139144	-2.6344	0.000446837		ENSG00000078081	1.76763	0.00330902		ENSG00000175832	-1.15058	5.931e-13		ENSG00000112297	-2.93636	4.61991e-10
ENSG00000179299	1.33502	0.000475982		ENSG00000180044	1.11309	0.00343844		ENSG00000138172	-1.2947	6.16847e-13		ENSG00000139970	-1.07545	4.86915e-10
ENSG00000121552	-1.66783	0.000498626		ENSG00000277161	1.15803	0.00346189		ENSG00000092964	-1.14087	6.67493e-13		ENSG00000010818	-1.3152	5.18178e-10
ENSG00000122877	-1.90748	0.000513183		ENSG00000133328	1.74178	0.00346189		ENSG00000127824	-1.07328	7.30507e-13		ENSG00000154133	-4.22336	5.21188e-10
ENSG00000117983	-1.42792	0.000538899		ENSG00000135116	1.03312	0.00352338		ENSG00000231412	-1.65826	7.3125e-13		ENSG00000139890	-2.24361	5.33806e-10
ENSG00000255026	1.37652	0.000547779		ENSG00000105255	2.56905	0.00365955		ENSG00000165376	-4.3945	8.30362e-13		ENSG00000174749	-1.20831	5.57449e-10
ENSG00000114771	-1.2469	0.000580735		ENSG00000225439	-1.5828	0.00369384		ENSG00000280734	1.13116	9.85615e-13		ENSG00000266714	-1.59327	6.14847e-10
ENSG00000114790	1.03163	0.000625718		ENSG00000279689	-1.40346	0.00374144		ENSG00000261379	-1.48381	1.04261e-12		ENSG00000197582	-1.86874	6.37651e-10
ENSG00000185479	-4.66873	0.000661674		ENSG00000275180	1.33208	0.00374632		ENSG00000187510	2.28858	1.25645e-12		ENSG00000171864	-2.4311	6.7076e-10
ENSG00000118849	1.25106	0.000753892		ENSG00000196104	-1.02821	0.00383058		ENSG00000197635	-2.21025	1.26501e-12		ENSG00000187486	-1.32427	6.83114e-10
ENSG00000196569	-1.08862	0.000790508		ENSG00000165272	-1.07628	0.00388098		ENSG00000131650	-1.4641	1.29339e-12		ENSG00000186868	-1.3751	7.55355e-10
ENSG00000179776	1.61118	0.000799457		ENSG00000186684	-1.29735	0.00445485		ENSG00000109819	2.55554	1.44087e-12		ENSG00000101255	-1.04949	8.1701e-10
ENSG00000188293	1.72836	0.000841285		ENSG00000182866	-1.36944	0.00454099		ENSG00000171914	1.02665	1.47447e-12		ENSG00000101187	-1.11831	8.346e-10
ENSG00000230937	-2.12617	0.000841285		ENSG00000146674	5.02973	0.00454099		ENSG00000145687	1.48461	1.51202e-12		ENSG00000114378	-2.30743	8.43247e-10
ENSG00000133710	-1.81882	0.000852025		ENSG00000091844	-1.14075	0.00454099		ENSG00000115604	1.13191	1.70772e-12		ENSG00000000971	2.23977	8.63349e-10
ENSG00000109944	-1.01952	0.000852025		ENSG00000163207	-1.05255	0.00461361		ENSG00000160182	-1.36817	1.75564e-12		ENSG00000174791	-1.10466	8.83156e-10
ENSG00000183347	-2.81629	0.000912896		ENSG00000267598	-1.05132	0.00462961		ENSG00000135960	-1.06255	1.76728e-12		ENSG00000196154	1.01429	9.78853e-10
ENSG00000280407	-1.32082	0.000944612		ENSG00000099840	-1.04367	0.00466743		ENSG00000260328	-1.77922	1.99868e-12		ENSG00000140678	-4.92738	1.04121e-09
ENSG00000153823	1.39112	0.000957574		ENSG00000139329	4.48005	0.00489238		ENSG00000180448	-1.49887	2.07764e-12		ENSG00000130751	-1.2812	1.19671e-09
ENSG00000204934	1.25243	0.000979845		ENSG00000066382	2.31941	0.00523768		ENSG00000106089	-1.00225	2.49886e-12		ENSG00000117266	-1.12351	1.32235e-09
ENSG00000186026	-1.61419	0.000999905		ENSG00000258728	-1.14362	0.00538091		ENSG00000174502	-1.60854	2.57837e-12		ENSG00000146205	-1.82553	1.34406e-09
ENSG00000287625	-1.53755	0.00101136		ENSG00000075035	4.47542	0.00569662		ENSG00000172478	1.00254	3.34321e-12		ENSG00000125538	-2.26051	1.45534e-09
ENSG00000246640	-1.16049	0.0010288		ENSG00000157601	1.47525	0.00576017		ENSG00000118777	-1.42915	3.38779e-12		ENSG00000155367	-1.39814	1.47186e-09
ENSG00000149295	1.73296	0.00103311		ENSG00000279041	1.79696	0.00593545		ENSG00000138449	1.12266	3.75192e-12		ENSG00000181409	-1.08794	1.90122e-09
ENSG00000169469	-4.62928	0.0010358		ENSG00000166592	1.50718	0.00595307		ENSG00000100906	1.20047	4.23762e-12		ENSG00000235706	-1.13446	1.98048e-09
ENSG00000171124	-2.57151	0.00107264		ENSG00000197249	-1.24693	0.00624647		ENSG00000130234	2.60606	4.29445e-12		ENSG00000112379	-2.08955	2.00249e-09
ENSG00000117115	1.12411	0.00110344		ENSG00000185168	-2.00424	0.00642711		ENSG00000257743	1.98459	4.33645e-12		ENSG00000173530	-1.17341	2.26171e-09
ENSG00000169252	1.7603	0.00110344		ENSG00000228288	-1.0668	0.00646351		ENSG00000204642	1.27564	4.36776e-12		ENSG00000258655	-1.21778	2.40804e-09
ENSG00000107954	1.79982	0.00115488		ENSG00000175471	-1.04679	0.00649921		ENSG00000124466	-1.3535	5.66821e-12		ENSG00000144824	-1.01722	2.43274e-09
ENSG00000154529	-1.18636	0.00116731		ENSG00000196167	1.3142	0.00649921		ENSG00000169550	2.39201	6.75488e-12		ENSG00000165507	-1.66016	2.54529e-09
ENSG00000136689	-1.19285	0.00117487		ENSG00000206073	-1.3153	0.00660007		ENSG00000114115	-1.24082	7.44368e-12		ENSG00000142235	-1.44733	2.89485e-09
ENSG00000276248	-1.07898	0.00117487		ENSG00000235169	-1.17909	0.00675012		ENSG00000105668	2.8503	7.55015e-12		ENSG00000169894	-2.37384	3.28053e-09
ENSG00000288869	3.32673	0.0011811		ENSG00000134215	-1.35981	0.0067848		ENSG00000164342	1.08804	8.51641e-12		ENSG00000026036	-1.04819	3.35819e-09
ENSG00000197632	1.92258	0.00125371		ENSG00000162614	1.07723	0.0068436		ENSG00000203697	-1.17879	9.08339e-12		ENSG00000226835	-1.21942	3.56082e-09
ENSG00000205420	-3.58435	0.00125859		ENSG00000162692	2.18221	0.00687182		ENSG00000138134	-1.38739	9.68174e-12		ENSG00000271781	1.82456	3.92202e-09
ENSG00000148346	1.40095	0.00129546		ENSG00000111859	1.03293	0.00689938		ENSG00000261236	-1.01581	1.06106e-11		ENSG00000076356	2.44547	3.98604e-09
ENSG00000230316	-1.40616	0.00132107		ENSG00000180861	-1.61126	0.00713446		ENSG00000130477	-1.04404	1.14001e-11		ENSG00000145555	-1.21235	4.04382e-09
ENSG00000205517	-1.04369	0.00134341		ENSG00000245275	1.00467	0.0072479		ENSG00000205922	-2.31054	1.31577e-11		ENSG00000104888	-2.32205	4.33918e-09
ENSG00000114270	-1.27028	0.00138572		ENSG00000204941	3.0881	0.00729702		ENSG00000106025	1.48191	1.35872e-11		ENSG00000171219	-1.67116	4.44322e-09
ENSG00000152766	-1.49867	0.00138572		ENSG00000167680	-1.09536	0.00743898		ENSG00000067798	-1.77877	1.37977e-11		ENSG00000125144	1.59037	4.61427e-09
ENSG00000113389	-1.82523	0.00144953		ENSG00000127084	1.0753	0.00744759		ENSG00000171105	1.13968	1.63219e-11		ENSG00000104381	1.10234	4.76751e-09
ENSG00000111199	-1.64118	0.00151968		ENSG00000164850	-1.62395	0.00799505		ENSG00000130433	-1.5338	1.80715e-11		ENSG00000197903	1.20865	5.09576e-09
ENSG00000120337	2.63186	0.0015197		ENSG00000285804	-1.52254	0.00872096		ENSG00000141574	1.57376	1.80715e-11		ENSG00000274383	1.75642	5.19544e-09
ENSG00000134955	-1.30335	0.00154405		ENSG00000227992	1.28385	0.00912826		ENSG00000231298	-6.30937	1.82867e-11		ENSG00000172548	-1.92929	5.26586e-09
ENSG00000160179	-1.0325	0.00155463		ENSG00000158748	-4.10903	0.00926644		ENSG00000246228	-1.58559	2.05238e-11		ENSG00000147378	8.03492	5.97403e-09
ENSG00000147246	-1.05551	0.00157132		ENSG00000095932	-1.55308	0.00932919		ENSG00000182600	-1.20464	2.21913e-11		ENSG00000132688	-2.17155	6.31863e-09
ENSG00000125355	1.96725	0.0016269		ENSG00000230532	-1.37289	0.0096526		ENSG00000095585	1.78582	2.25633e-11		ENSG00000099194	-1.13802	7.19168e-09
ENSG00000162511	-2.36843	0.00162902		ENSG00000103056	1.33502	0.00965901		ENSG00000164574	-1.0047	2.30825e-11		ENSG00000163359	-1.23962	7.28432e-09
ENSG00000080573	-1.19153	0.00166973		ENSG00000196196	1.15941	0.00983755		ENSG00000069535	-2.51315	2.44012e-11		ENSG00000125430	-2.07973	7.62647e-09
ENSG00000285108	-1.11933	0.00168342		ENSG00000272512	1.23775	0.0100135		ENSG00000115602	-2.76388	2.4755e-11		ENSG00000277938	-1.55672	7.89575e-09
ENSG00000152377	-2.10867	0.00173065		ENSG00000123405	-1.34016	0.0104001		ENSG00000146112	-1.10511	2.48487e-11		ENSG00000215068	1.32125	8.26344e-09
ENSG00000111087	-1.18952	0.00175237		ENSG00000211448	1.50417	0.010599		ENSG00000174028	-1.11782	2.6083e-11		ENSG00000115738	1.47981	9.95778e-09
ENSG00000182557	1.1681	0.00177467		ENSG00000287356	-1.20307	0.0106324		ENSG00000154127	-1.01124	2.65382e-11		ENSG00000151575	1.67353	1.03081e-08
ENSG00000162543	-1.01009	0.00177813		ENSG00000275322	1.25775	0.0106946		ENSG00000198626	-2.16363	2.7294e-11		ENSG00000086570	5.67207	1.05956e-08
ENSG00000164683	-2.31144	0.00184592		ENSG00000123843	2.25799	0.010764		ENSG00000139292	-2.29364	2.9607e-11		ENSG00000153162	-1.52159	1.0861e-08
ENSG00000181804	-1.62274	0.00191293		ENSG00000112183	1.75466	0.0113015		ENSG00000129451	-1.32794	3.01388e-11		ENSG00000273654	-2.56195	1.10928e-08
ENSG00000069493	-1.01989	0.00194922		ENSG00000186469	-1.20062	0.0113472		ENSG00000042062	1.39728	3.19452e-11		ENSG00000160712	-1.48922	1.34313e-08
ENSG00000124467	5.07335	0.00199354		ENSG00000197635	-1.23883	0.0114322		ENSG00000103196	-1.022	3.42484e-11		ENSG00000133321	1.9601	1.34313e-08
ENSG00000223865	2.40078	0.00199983		ENSG00000126016	-1.02424	0.0121693		ENSG00000248866	1.58293	3.68484e-11		ENSG00000101605	-1.24095	1.37953e-08
ENSG00000143217	-1.48974	0.00201941		ENSG00000260924	1.11572	0.012235		ENSG00000153064	1.27702	3.97897e-11		ENSG00000205336	-1.99304	1.37964e-08
ENSG00000152779	1.8454	0.00202903		ENSG00000207870	1.32357	0.0122544		ENSG00000256043	1.68448	4.53618e-11		ENSG00000124813	-2.36274	1.38538e-08
ENSG00000102349	-1.48596	0.00205905		ENSG00000237975	1.01356	0.0123483		ENSG00000131187	-1.0882	4.67133e-11		ENSG00000132535	-1.00864	1.40806e-08
ENSG00000104237	1.12598	0.00216009		ENSG00000148468	1.07599	0.0126744		ENSG00000137501	1.24626	4.68872e-11		ENSG00000273151	1.27627	1.43678e-08
ENSG00000172575	4.7823	0.0021636		ENSG00000156475	1.22829	0.0127531		ENSG00000117013	-1.07471	5.36631e-11		ENSG00000102001	-2.73101	1.44508e-08
ENSG00000108786	-1.06254	0.0022229		ENSG00000183196	-1.93395	0.0129371		ENSG00000163762	-2.56565	5.36631e-11		ENSG00000143127	-2.90856	1.58413e-08
ENSG00000170989	-2.58139	0.00234		ENSG00000253304	1.05122	0.0133635		ENSG00000188015	-3.98377	5.50213e-11		ENSG00000144821	-2.70173	1.88296e-08
ENSG00000102962	-4.71769	0.00240754		ENSG00000078401	1.02598	0.0136268		ENSG00000173530	-1.31421	5.67712e-11		ENSG00000184497	1.29893	2.0849e-08
ENSG00000178184	-1.0511	0.00242554		ENSG00000232850	1.40267	0.0136495		ENSG00000104081	1.71847	6.22643e-11		ENSG00000143590	-1.12246	2.19714e-08
ENSG00000198535	1.47235	0.00243431		ENSG00000143546	-2.41412	0.014005		ENSG00000204876	-1.89252	6.5417e-11		ENSG00000128683	-1.19634	2.41916e-08
ENSG00000104140	-1.19408	0.00243675		ENSG00000272525	1.17132	0.0140956		ENSG00000162426	-1.45555	6.5453e-11		ENSG00000151150	-1.57511	2.66817e-08
ENSG00000197863	-1.35718	0.00249883		ENSG00000100985	-1.36491	0.0143816		ENSG00000182836	-3.28884	6.59578e-11		ENSG00000143867	-1.03369	2.69039e-08
ENSG00000269968	-1.23784	0.00253496		ENSG00000159958	1.01436	0.0145573		ENSG00000135842	1.41428	8.18829e-11		ENSG00000213889	-1.55526	2.8717e-08
ENSG00000083807	-1.20014	0.00258931		ENSG00000283491	2.08234	0.0146547		ENSG00000172985	-1.65481	9.0544e-11		ENSG00000248866	1.48083	2.89555e-08
ENSG00000116039	4.35961	0.00264773		ENSG00000159784	-1.40333	0.0151695		ENSG00000253671	1.95845	9.39699e-11		ENSG00000214193	-1.1583	2.94962e-08
ENSG00000184471	-1.59386	0.00269448		ENSG00000120738	-1.76166	0.0153317		ENSG00000112782	1.38235	9.78744e-11		ENSG00000211448	2.57123	2.96279e-08
ENSG00000144045	-1.49167	0.00276098		ENSG00000146666	1.35624	0.0156517		ENSG00000262152	-2.52699	1.01052e-10		ENSG00000288993	-1.27939	3.2884e-08
ENSG00000163273	3.0723	0.00285646		ENSG00000260806	1.18359	0.015773		ENSG00000111801	1.15839	1.14822e-10		ENSG00000043039	-1.51594	3.71827e-08
ENSG00000182612	-1.11894	0.00296584		ENSG00000277511	1.06189	0.0160722		ENSG00000102048	-1.58676	1.23138e-10		ENSG00000168453	-1.30838	4.26402e-08
ENSG00000233593	-1.30169	0.00303772		ENSG00000103647	-1.96542	0.0162313		ENSG00000242147	-1.74307	1.32895e-10		ENSG00000285108	-2.17616	4.29692e-08
ENSG00000186188	1.01793	0.00306742		ENSG00000227533	-1.20734	0.0163492		ENSG00000185483	-1.05492	1.32895e-10		ENSG00000065361	-1.1868	4.80005e-08
ENSG00000117643	1.06659	0.00308789		ENSG00000160111	-1.05531	0.0164968		ENSG00000094755	2.66147	1.36428e-10		ENSG00000169429	-1.67945	4.90065e-08
ENSG00000128602	1.5211	0.0030886		ENSG00000156298	-1.03292	0.016661		ENSG00000145220	-1.11005	1.41816e-10		ENSG00000171388	-2.4005	5.07788e-08
ENSG00000226124	1.07772	0.00309738		ENSG00000276131	1.16072	0.0167478		ENSG00000075618	-1.08104	1.48497e-10		ENSG00000271533	1.01835	5.10487e-08
ENSG00000113327	-1.21584	0.00317798		ENSG00000150630	-1.47548	0.0167928		ENSG00000279821	-3.05525	1.7038e-10		ENSG00000100558	-7.09823	5.3003e-08
ENSG00000149021	-1.86776	0.00359183		ENSG00000058404	-1.18899	0.0171423		ENSG00000100985	-3.0449	1.94634e-10		ENSG00000196968	-1.12008	5.63084e-08
ENSG00000072952	2.15214	0.00361777		ENSG00000286340	1.10276	0.0172127		ENSG00000118322	1.72205	2.06213e-10		ENSG00000242147	-2.76673	5.71221e-08
ENSG00000122711	1.94007	0.00362876		ENSG00000198342	1.06663	0.0175125		ENSG00000229951	1.60902	2.24361e-10		ENSG00000288018	-2.92316	6.4515e-08
ENSG00000074181	-1.15728	0.00372889		ENSG00000140678	-4.14162	0.0177697		ENSG00000273033	1.17735	2.24857e-10		ENSG00000005187	-1.84535	6.47099e-08
ENSG00000135604	1.75537	0.00379705		ENSG00000088386	-1.06738	0.0178884		ENSG00000223865	2.30695	2.24857e-10		ENSG00000258976	-2.40263	6.86417e-08
ENSG00000267688	-2.19475	0.00383615		ENSG00000159337	-1.34393	0.0183378		ENSG00000166432	1.47337	2.50916e-10		ENSG00000104419	-1.67397	7.56258e-08
ENSG00000217648	-1.22948	0.00384435		ENSG00000221164	1.39201	0.0193072		ENSG00000170390	3.52415	2.51292e-10		ENSG00000085831	-1.18979	7.66463e-08
ENSG00000101842	-1.55234	0.00394931		ENSG00000146678	4.08507	0.0199166		ENSG00000178882	1.91321	2.76012e-10		ENSG00000070886	-1.48747	7.90072e-08
ENSG00000007306	1.80944	0.00397233		ENSG00000213199	-1.09892	0.0200799		ENSG00000105141	-2.51172	2.78028e-10		ENSG00000105289	-2.14744	8.1127e-08
ENSG00000285294	1.58128	0.00398231		ENSG00000130751	-1.26878	0.0203322		ENSG00000174791	-1.16133	3.12123e-10		ENSG00000128591	-1.68436	8.12373e-08
ENSG00000235244	-4.92433	0.00403572		ENSG00000249942	-3.98677	0.0206933		ENSG00000165495	-3.70373	3.17788e-10		ENSG00000215478	1.80685	8.14725e-08
ENSG00000171033	-1.44637	0.00404147		ENSG00000171827	2.42604	0.0210363		ENSG00000085117	1.25103	3.66423e-10		ENSG00000162645	-1.10488	8.91581e-08
ENSG00000006210	2.27368	0.00414144		ENSG00000141665	-1.76783	0.0214839		ENSG00000183128	-3.31894	4.0005e-10		ENSG00000278828	1.45947	9.09267e-08
ENSG00000125798	-1.23809	0.00415215		ENSG00000157303	1.19355	0.0217437		ENSG00000162896	2.32172	4.16915e-10		ENSG00000033327	-1.22166	9.86866e-08
ENSG00000197614	3.9875	0.00426433		ENSG00000162174	1.03444	0.0230178		ENSG00000169752	1.12529	4.1715e-10		ENSG00000151006	-1.30375	1.0086e-07
ENSG00000237087	1.91815	0.00427618		ENSG00000163735	1.30487	0.0230561		ENSG00000117228	1.05922	4.39306e-10		ENSG00000234869	-1.62744	1.01098e-07
ENSG00000128591	1.42801	0.00437723		ENSG00000277117	1.42314	0.0243684		ENSG00000008086	1.13106	4.46501e-10		ENSG00000273382	1.31289	1.30472e-07
ENSG00000132561	1.00744	0.00437723		ENSG00000173110	-1.35531	0.0247888		ENSG00000153930	2.00691	4.51811e-10		ENSG00000100593	-1.96697	1.30505e-07
ENSG00000078081	1.79662	0.00461182		ENSG00000068615	1.46085	0.0248234		ENSG00000142973	2.05525	4.53977e-10		ENSG00000181392	-1.422	1.39453e-07
ENSG00000257453	-1.42527	0.00489518		ENSG00000261040	1.09557	0.0250879		ENSG00000170558	-1.96217	5.15745e-10		ENSG00000286241	-3.82927	1.44348e-07
ENSG00000276107	1.7911	0.00500393		ENSG00000196730	1.26196	0.0253011		ENSG00000107282	1.84008	5.23188e-10		ENSG00000151320	-1.17931	1.48944e-07
ENSG00000185168	-1.30755	0.00506788		ENSG00000127831	1.31267	0.0254182		ENSG00000109107	-2.12685	5.67241e-10		ENSG00000132970	-1.71348	1.49923e-07
ENSG00000106178	-1.24163	0.00507207		ENSG00000235836	3.88839	0.0255238		ENSG00000234678	1.2805	6.61103e-10		ENSG00000069667	-1.65017	1.50283e-07
ENSG00000105877	1.57194	0.00514617		ENSG00000250938	3.73457	0.0261295		ENSG00000196754	-2.58726	7.14421e-10		ENSG00000251361	1.2491	1.55217e-07
ENSG00000183960	-1.60852	0.00515347		ENSG00000260742	1.44436	0.0262497		ENSG00000251615	1.38476	7.33557e-10		ENSG00000088836	1.20644	1.61486e-07
ENSG00000196730	1.86863	0.00518416		ENSG00000170458	-1.47255	0.0268355		ENSG00000134668	-1.41349	7.35048e-10		ENSG00000036672	-1.24552	1.66871e-07
ENSG00000180596	-1.06292	0.00521222		ENSG00000111181	-1.51352	0.0269832		ENSG00000160862	-1.50472	7.98704e-10		ENSG00000178821	-1.0877	1.87915e-07
ENSG00000133019	-1.6242	0.00524623		ENSG00000285943	1.20861	0.0270189		ENSG00000219607	-1.34211	8.10199e-10		ENSG00000232600	2.9259	2.0452e-07
ENSG00000079308	-1.69135	0.00551594		ENSG00000204876	-2.16945	0.0274577		ENSG00000162654	1.96837	1.02766e-09		ENSG00000121871	2.1215	2.12284e-07
ENSG00000169474	-4.61203	0.00571383		ENSG00000176428	-1.86101	0.0276407		ENSG00000271605	-2.62856	1.03175e-09		ENSG00000180448	-1.14706	2.13363e-07
ENSG00000156299	-1.21805	0.00572351		ENSG00000109072	3.72433	0.0283458		ENSG00000248323	-2.67074	1.04616e-09		ENSG00000158825	-1.28362	2.16292e-07
ENSG00000277883	-2.11134	0.00588848		ENSG00000128510	1.3836	0.0285678		ENSG00000121858	1.09528	1.06874e-09		ENSG00000181773	-1.15649	2.21028e-07
ENSG00000185614	-1.22902	0.00596966		ENSG00000273374	1.27248	0.028857		ENSG00000168447	1.43495	1.12849e-09		ENSG00000115648	-1.17527	2.27298e-07
ENSG00000139209	-1.22888	0.00597374		ENSG00000258088	-1.59996	0.0290792		ENSG00000068615	1.1126	1.15418e-09		ENSG00000206561	1.54312	2.38236e-07
ENSG00000234286	1.29211	0.00597708		ENSG00000132530	1.43639	0.0297264		ENSG00000124116	-2.13187	1.20216e-09		ENSG00000272808	-1.37159	2.75617e-07
ENSG00000177432	-1.23543	0.00611803		ENSG00000275894	-1.25695	0.0299006		ENSG00000105137	-1.03568	1.22203e-09		ENSG00000184378	1.04468	2.89885e-07
ENSG00000254815	-1.11753	0.00631693		ENSG00000262769	-3.82299	0.0307511		ENSG00000280693	-2.44345	1.30569e-09		ENSG00000141524	-1.08416	2.94032e-07
ENSG00000138759	1.32831	0.00641972		ENSG00000261220	1.06518	0.0317871		ENSG00000221869	1.06513	1.39181e-09		ENSG00000123892	-1.79161	2.97259e-07
ENSG00000158445	2.6123	0.00643727		ENSG00000228705	-1.74669	0.0320997		ENSG00000066248	-1.11954	1.40919e-09		ENSG00000087085	-1.40554	3.05839e-07
ENSG00000196549	-1.23944	0.00646993		ENSG00000134258	1.22752	0.0326256		ENSG00000156500	1.03133	1.44831e-09		ENSG00000126561	-1.16247	3.07008e-07
ENSG00000177694	-1.08035	0.00646993		ENSG00000171124	-1.71892	0.0326485		ENSG00000196482	2.07387	2.07315e-09		ENSG00000255221	1.1645	3.07764e-07
ENSG00000143184	-1.73597	0.00646993		ENSG00000187775	1.37928	0.033908		ENSG00000100027	1.21953	2.16161e-09		ENSG00000128284	1.5146	3.16421e-07
ENSG00000137573	-2.38182	0.00649921		ENSG00000229647	-1.14515	0.0340478		ENSG00000197536	1.35881	2.24765e-09		ENSG00000126259	-1.27362	3.26951e-07
ENSG00000020181	1.33468	0.00661547		ENSG00000136244	1.24894	0.0347129		ENSG00000221963	1.09319	2.24765e-09		ENSG00000261578	-1.55964	3.4093e-07
ENSG00000166592	1.63358	0.00669308		ENSG00000165949	1.8555	0.035988		ENSG00000111700	-1.63522	2.51396e-09		ENSG00000273284	-1.70643	3.55148e-07
ENSG00000139973	-1.72869	0.00671582		ENSG00000196436	1.81287	0.0362306		ENSG00000185352	1.90812	2.59858e-09		ENSG00000168135	-1.93847	3.61268e-07
ENSG00000145416	-1.14895	0.0068037		ENSG00000226149	2.34745	0.036449		ENSG00000240476	-7.11916	2.83907e-09		ENSG00000101115	-2.27922	3.66909e-07
ENSG00000115165	1.22717	0.00680858		ENSG00000163286	3.2104	0.0364994		ENSG00000231806	1.03186	3.33903e-09		ENSG00000185022	-1.01768	3.78559e-07
ENSG00000007237	-1.84297	0.006871		ENSG00000110934	3.6921	0.0371638		ENSG00000019549	-1.34989	3.4175e-09		ENSG00000183691	-1.58997	3.91123e-07
ENSG00000184719	-1.00187	0.00725591		ENSG00000198182	1.51723	0.0377805		ENSG00000066468	1.42161	3.50281e-09		ENSG00000002822	-1.41763	4.00163e-07
ENSG00000272277	1.69818	0.00739104		ENSG00000288906	1.11715	0.0381107		ENSG00000107736	1.37838	5.10424e-09		ENSG00000138623	-1.34916	4.45754e-07
ENSG00000102243	1.68721	0.00751046		ENSG00000232759	1.87563	0.0386078		ENSG00000237187	-1.09406	5.13903e-09		ENSG00000130518	1.28464	4.50289e-07
ENSG00000224621	-1.89493	0.00763973		ENSG00000132274	1.64754	0.0388129		ENSG00000128591	-1.70856	5.32958e-09		ENSG00000258457	1.52587	4.68364e-07
ENSG00000162614	1.47335	0.00770161		ENSG00000105499	1.45642	0.0396417		ENSG00000164400	-3.48585	5.71252e-09		ENSG00000072274	1.06867	5.08598e-07
ENSG00000123838	1.23996	0.00808163		ENSG00000277196	1.06607	0.0412051		ENSG00000123689	-1.57383	5.83296e-09		ENSG00000234899	-2.10989	5.19116e-07
ENSG00000258667	-3.51505	0.0081242		ENSG00000229299	-1.27678	0.0424991		ENSG00000128805	-2.31199	6.06e-09		ENSG00000167306	-1.29797	5.22093e-07
ENSG00000262406	-3.92763	0.00817162		ENSG00000179388	-1.47399	0.0425496		ENSG00000165125	2.25769	6.34548e-09		ENSG00000089199	1.87817	5.60006e-07
ENSG00000204618	1.03753	0.00818184		ENSG00000124772	-1.47056	0.0426076		ENSG00000166106	-1.37648	6.47065e-09		ENSG00000110723	-1.26272	5.74397e-07
ENSG00000227507	3.84508	0.00819975		ENSG00000100867	1.16435	0.0434836		ENSG00000189325	1.77008	6.80499e-09		ENSG00000272636	-2.55923	5.8015e-07
ENSG00000259306	-3.14816	0.00824896		ENSG00000174502	-1.00961	0.0448401		ENSG00000105388	1.1587	6.95351e-09		ENSG00000124762	1.9859	5.86978e-07
ENSG00000237149	-1.29631	0.00835833		ENSG00000092096	-1.74551	0.0449031		ENSG00000009765	1.93095	6.98104e-09		ENSG00000235109	1.11126	6.7151e-07
ENSG00000092421	-2.44331	0.00850479		ENSG00000138152	1.0358	0.0452676		ENSG00000110427	-1.03516	8.22971e-09		ENSG00000075643	-2.01941	7.20156e-07
ENSG00000138271	-1.19277	0.0087231		ENSG00000236296	1.1161	0.0475415		ENSG00000151623	1.54622	8.72349e-09		ENSG00000091536	-2.35946	7.35939e-07
ENSG00000160471	-1.12571	0.00908558		ENSG00000286760	-1.17276	0.0479643		ENSG00000148680	-2.77948	9.05436e-09		ENSG00000174808	1.49172	7.38975e-07
ENSG00000139926	-1.01453	0.00916258		ENSG00000286379	-2.16415	0.0480452		ENSG00000115009	1.74876	9.73158e-09		ENSG00000134245	-1.22844	7.9916e-07
ENSG00000099840	-1.03308	0.00923254		ENSG00000002079	-1.43969	0.0491263		ENSG00000170477	2.79866	1.02656e-08		ENSG00000186352	-1.90724	8.03196e-07
ENSG00000233198	-1.60025	0.00938638		ENSG00000133424	2.44636	0.0491263		ENSG00000164761	-1.42992	1.04094e-08		ENSG00000088002	-1.6089	8.16086e-07
ENSG00000166415	-1.20935	0.0104319						ENSG00000198535	2.35997	1.05271e-08		ENSG00000130475	-1.20288	8.27489e-07
ENSG00000231999	-1.35238	0.0105064						ENSG00000157765	3.28216	1.11138e-08		ENSG00000251893	-1.03926	8.57951e-07
ENSG00000227959	-1.22219	0.0106279						ENSG00000115461	3.24572	1.12502e-08		ENSG00000179397	1.38178	9.18936e-07
ENSG00000184012	1.09985	0.0107144						ENSG00000168016	1.32674	1.14229e-08		ENSG00000177685	2.46073	9.22979e-07
ENSG00000242732	1.86007	0.0112189						ENSG00000286010	-2.2653	1.14579e-08		ENSG00000121075	-1.93946	9.53475e-07
ENSG00000183486	1.49928	0.0113994						ENSG00000166869	2.70456	1.17649e-08		ENSG00000215154	-1.01421	9.73977e-07
ENSG00000279689	-1.18657	0.0113994						ENSG00000143867	1.20426	1.29758e-08		ENSG00000084710	1.13672	9.78954e-07
ENSG00000137941	-1.01445	0.0114524						ENSG00000030419	1.09734	1.34607e-08		ENSG00000111331	1.17686	1.00553e-06
ENSG00000114268	-1.03738	0.0116284						ENSG00000169750	-1.0285	1.36857e-08		ENSG00000280303	1.40035	1.05714e-06
ENSG00000130600	2.40117	0.0116747						ENSG00000173846	-1.07011	1.41188e-08		ENSG00000179148	-1.49878	1.09102e-06
ENSG00000077942	1.11079	0.011763						ENSG00000142156	-1.1575	1.41188e-08		ENSG00000231412	-1.51234	1.13525e-06
ENSG00000106823	-1.51049	0.0119642						ENSG00000285744	2.71445	1.61115e-08		ENSG00000102904	1.26678	1.24207e-06
ENSG00000100234	-1.73272	0.011979						ENSG00000259354	1.31726	1.90082e-08		ENSG00000161270	-2.42834	1.24564e-06
ENSG00000109472	-1.13994	0.0123959						ENSG00000102452	-2.21655	1.90153e-08		ENSG00000214290	-1.4073	1.26859e-06
ENSG00000164199	-1.27547	0.0123959						ENSG00000141579	1.91787	1.92366e-08		ENSG00000289609	-3.38714	1.30502e-06
ENSG00000279141	-2.93778	0.0125112						ENSG00000168646	1.02992	2.02619e-08		ENSG00000268362	1.17371	1.30948e-06
ENSG00000073282	-1.18465	0.0125933						ENSG00000196220	1.219	2.09198e-08		ENSG00000231305	1.10909	1.35892e-06
ENSG00000226919	4.25065	0.0125933						ENSG00000187583	-1.01546	2.13369e-08		ENSG00000129910	-1.78726	1.36538e-06
ENSG00000131435	-1.73177	0.0128573						ENSG00000162924	1.46241	2.17471e-08		ENSG00000112936	1.0003	1.36978e-06
ENSG00000185633	-1.95343	0.0130476						ENSG00000151320	1.02454	2.19932e-08		ENSG00000287625	-2.07474	1.37201e-06
ENSG00000180730	-1.58727	0.0131022						ENSG00000184185	-1.25461	2.20173e-08		ENSG00000233589	-1.33457	1.391e-06
ENSG00000157601	1.3911	0.0131408						ENSG00000150594	1.3284	2.40039e-08		ENSG00000167105	-3.21054	1.436e-06
ENSG00000268655	-1.96689	0.013246						ENSG00000261040	2.19697	2.92321e-08		ENSG00000276900	-1.00214	1.46972e-06
ENSG00000188738	-3.04517	0.0132812						ENSG00000144821	-3.04212	3.68501e-08		ENSG00000183248	-1.25472	1.53551e-06
ENSG00000251026	-1.40468	0.0132831						ENSG00000261324	1.45167	3.71487e-08		ENSG00000286395	-1.90291	1.62624e-06
ENSG00000160973	-1.13165	0.0133236						ENSG00000135549	-1.14874	3.80818e-08		ENSG00000165474	-1.0515	1.64437e-06
ENSG00000119698	-1.18983	0.0133571						ENSG00000149260	1.17298	3.88088e-08		ENSG00000145107	-3.33397	1.66297e-06
ENSG00000065675	1.68957	0.0136233						ENSG00000118849	1.78898	3.91362e-08		ENSG00000248905	-1.96331	1.70545e-06
ENSG00000174482	-1.28591	0.0136392						ENSG00000092969	-1.04268	4.09927e-08		ENSG00000223949	-1.65338	1.71085e-06
ENSG00000224848	-1.14857	0.0142501						ENSG00000242574	2.66998	4.35942e-08		ENSG00000169994	-5.59102	1.72455e-06
ENSG00000138347	1.37588	0.0145964						ENSG00000179431	-1.16974	4.45447e-08		ENSG00000189410	-1.39753	1.85776e-06
ENSG00000278318	-1.04461	0.0146418						ENSG00000173175	1.23925	4.46456e-08		ENSG00000188825	-1.01221	1.95687e-06
ENSG00000144802	1.17044	0.0147083						ENSG00000166924	-1.18282	4.55398e-08		ENSG00000061656	-1.07321	1.96314e-06
ENSG00000287200	-1.05087	0.0147582						ENSG00000182901	-1.5664	4.62579e-08		ENSG00000101871	-1.81987	2.06269e-06
ENSG00000116299	-1.96234	0.0147582						ENSG00000225269	-3.17314	4.95076e-08		ENSG00000144395	1.06612	2.11804e-06
ENSG00000251161	-1.18865	0.014901						ENSG00000228232	-1.39765	4.99816e-08		ENSG00000081181	-1.14312	2.24983e-06
ENSG00000165071	-1.39935	0.0149913						ENSG00000137968	1.79502	5.21999e-08		ENSG00000159450	1.77711	2.30068e-06
ENSG00000145107	-4.293	0.0156506						ENSG00000113946	1.32449	5.30193e-08		ENSG00000177374	-1.03393	2.32325e-06
ENSG00000223552	-1.29762	0.0157689						ENSG00000287158	1.13317	5.32265e-08		ENSG00000104953	-1.35506	2.36363e-06
ENSG00000132746	-2.01971	0.0159451						ENSG00000162552	1.18517	6.8611e-08		ENSG00000275342	-1.10492	2.4778e-06
ENSG00000159337	-2.52318	0.016062						ENSG00000180861	-1.51707	6.97194e-08		ENSG00000173227	-1.19379	2.49487e-06
ENSG00000215045	1.04192	0.0170565						ENSG00000276317	3.2567	7.61719e-08		ENSG00000205181	-1.54026	2.54621e-06
ENSG00000225548	-1.57402	0.0172395						ENSG00000205334	2.20443	8.65064e-08		ENSG00000263327	1.01776	2.56931e-06
ENSG00000046653	-1.48694	0.017361						ENSG00000205436	1.26602	9.04957e-08		ENSG00000249992	-1.34248	2.61748e-06
ENSG00000147027	-1.04622	0.0174282						ENSG00000171310	-1.06659	9.20358e-08		ENSG00000204876	-1.16481	2.65141e-06
ENSG00000164418	-1.01886	0.0175081						ENSG00000171227	1.37226	1.04986e-07		ENSG00000171346	1.40668	2.76004e-06
ENSG00000167780	-2.48607	0.0175173						ENSG00000277287	1.14754	1.08549e-07		ENSG00000183018	-1.64902	2.77507e-06
ENSG00000185905	-1.41332	0.0175469						ENSG00000198910	-1.48468	1.13664e-07		ENSG00000233058	-1.38928	2.8275e-06
ENSG00000174827	1.03479	0.017803						ENSG00000260231	1.29097	1.1466e-07		ENSG00000154263	-1.32826	2.83421e-06
ENSG00000068831	-1.59223	0.0181696						ENSG00000250271	-1.72772	1.1709e-07		ENSG00000181649	-1.73239	2.86916e-06
ENSG00000137727	1.53429	0.0186509						ENSG00000074047	-1.23794	1.2528e-07		ENSG00000188488	-2.20939	2.95632e-06
ENSG00000137747	-2.50743	0.0188229						ENSG00000115525	-1.11746	1.25938e-07		ENSG00000196159	1.40543	3.04604e-06
ENSG00000164509	-2.22391	0.0188426						ENSG00000134339	1.90441	1.28464e-07		ENSG00000135362	-1.5191	3.07037e-06
ENSG00000143452	-1.50972	0.0189074						ENSG00000138061	1.02549	1.50724e-07		ENSG00000153832	-1.29591	3.1002e-06
ENSG00000261996	-1.45687	0.0193252						ENSG00000196188	-1.03911	1.62765e-07		ENSG00000070182	-1.56328	3.16146e-06
ENSG00000286190	-2.10963	0.0194002						ENSG00000275216	-1.26314	1.7208e-07		ENSG00000109472	1.75922	3.17587e-06
ENSG00000137033	-3.96955	0.0194125						ENSG00000184497	-1.0648	1.7208e-07		ENSG00000267757	-1.17897	3.28959e-06
ENSG00000249790	-1.19872	0.0198561						ENSG00000138316	-1.56032	1.83345e-07		ENSG00000259456	2.4494	3.51142e-06
ENSG00000137273	1.27519	0.020054						ENSG00000289609	-2.91237	1.94672e-07		ENSG00000179111	-1.13159	3.51151e-06
ENSG00000162174	1.4545	0.0200931						ENSG00000080493	1.26734	2.12224e-07		ENSG00000172137	-6.20467	3.81433e-06
ENSG00000009709	-1.11704	0.0201072						ENSG00000103316	1.77717	2.18121e-07		ENSG00000164171	-2.11106	3.83048e-06
ENSG00000139547	1.03575	0.020135						ENSG00000116574	1.76304	2.30695e-07		ENSG00000100583	1.66015	3.91979e-06
ENSG00000140481	2.95657	0.0203948						ENSG00000286482	1.74331	2.55759e-07		ENSG00000247735	-1.07654	4.04701e-06
ENSG00000170477	1.41135	0.0204143						ENSG00000228509	-1.74269	2.61576e-07		ENSG00000255182	1.11033	4.46939e-06
ENSG00000266235	-1.62808	0.0205378						ENSG00000185905	-1.38713	2.89793e-07		ENSG00000274414	-1.61291	4.79671e-06
ENSG00000168685	-1.52907	0.0206543						ENSG00000128242	-1.378	2.93298e-07		ENSG00000272369	1.56869	4.84152e-06
ENSG00000113361	-1.11147	0.0218334						ENSG00000176438	-1.37615	2.97648e-07		ENSG00000246985	-2.28643	4.92761e-06
ENSG00000198829	-1.65962	0.0219697						ENSG00000169429	1.58675	3.09292e-07		ENSG00000277701	1.39307	5.19074e-06
ENSG00000091592	-1.21586	0.0219894						ENSG00000087085	1.28918	3.16021e-07		ENSG00000165887	3.65631	5.29704e-06
ENSG00000171246	1.58225	0.0220887						ENSG00000002079	-1.94967	3.30509e-07		ENSG00000136237	-1.21533	5.29747e-06
ENSG00000186417	-1.12396	0.0222665						ENSG00000124664	-1.21261	3.3396e-07		ENSG00000196415	-3.12498	5.44694e-06
ENSG00000258168	-1.06461	0.0225921						ENSG00000256940	-1.03227	3.54727e-07		ENSG00000130829	-1.07957	5.56777e-06
ENSG00000143127	1.47008	0.0227316						ENSG00000186326	1.45365	3.6541e-07		ENSG00000168077	1.0774	5.57957e-06
ENSG00000243635	-1.91558	0.0232131						ENSG00000057657	1.0275	3.74791e-07		ENSG00000245275	1.29643	5.86011e-06
ENSG00000255435	1.86012	0.02328						ENSG00000197837	1.71065	3.91659e-07		ENSG00000177409	6.14873	5.96094e-06
ENSG00000126709	1.56912	0.0235366						ENSG00000135929	1.23354	3.94567e-07		ENSG00000114268	-1.53646	6.00754e-06
ENSG00000162981	-1.20009	0.0235701						ENSG00000160223	1.00045	3.94609e-07		ENSG00000095585	6.15107	6.10599e-06
ENSG00000137745	-1.22896	0.0243527						ENSG00000257800	1.33321	3.97966e-07		ENSG00000176383	-1.23412	6.35178e-06
ENSG00000143494	1.30244	0.0245583						ENSG00000107159	-3.74021	4.00018e-07		ENSG00000260063	1.3065	6.3899e-06
ENSG00000247287	-1.64594	0.0246233						ENSG00000132274	3.33641	4.02187e-07		ENSG00000168481	-1.75412	6.5577e-06
ENSG00000231131	1.17576	0.0247003						ENSG00000174125	1.31783	4.09376e-07		ENSG00000172638	-1.50215	6.5577e-06
ENSG00000103647	-1.05144	0.0247684						ENSG00000179546	-1.36801	4.15194e-07		ENSG00000166897	-1.12166	6.65418e-06
ENSG00000102038	-1.04861	0.0247935						ENSG00000007306	2.50872	4.24931e-07		ENSG00000212766	-1.5714	6.71911e-06
ENSG00000242173	-2.04327	0.0248602						ENSG00000258837	2.11713	4.44653e-07		ENSG00000240216	-2.47	6.76042e-06
ENSG00000236700	-3.9374	0.025439						ENSG00000205639	-1.38019	4.47714e-07		ENSG00000007516	-1.11365	6.96392e-06
ENSG00000227619	1.71158	0.0255792						ENSG00000160111	1.49145	4.6152e-07		ENSG00000176894	1.19568	7.06517e-06
ENSG00000253408	-3.48684	0.0255792						ENSG00000277496	2.2637	4.9613e-07		ENSG00000066230	-1.63925	7.19678e-06
ENSG00000229372	1.52296	0.0266987						ENSG00000183691	-2.74893	5.5316e-07		ENSG00000169760	-2.62553	7.58627e-06
ENSG00000204175	2.46674	0.0268843						ENSG00000279970	1.05513	5.80214e-07		ENSG00000172748	1.01482	7.64234e-06
ENSG00000159403	1.35571	0.0268843						ENSG00000163637	1.04237	5.87806e-07		ENSG00000068615	1.21102	8.01637e-06
ENSG00000019102	1.18418	0.027179						ENSG00000229544	-1.94029	5.88212e-07		ENSG00000044524	-6.24233	8.05947e-06
ENSG00000261051	-2.35673	0.0271944						ENSG00000256262	2.04569	6.04844e-07		ENSG00000168016	1.09662	8.17416e-06
ENSG00000288095	-1.33087	0.0279469						ENSG00000184730	1.41897	6.42469e-07		ENSG00000196275	1.58785	8.30409e-06
ENSG00000150636	-1.03929	0.0285415						ENSG00000167757	-1.09109	6.54206e-07		ENSG00000271605	-4.46695	8.32649e-06
ENSG00000248268	-1.84726	0.0285864						ENSG00000232803	-2.10609	7.31283e-07		ENSG00000286532	1.01145	8.40612e-06
ENSG00000134762	-1.08323	0.0286287						ENSG00000132975	2.28946	7.43035e-07		ENSG00000280239	1.25542	8.71947e-06
ENSG00000154277	-2.14145	0.0291691						ENSG00000261780	-1.21774	7.45023e-07		ENSG00000224950	1.77272	9.12711e-06
ENSG00000123685	1.53202	0.0291749						ENSG00000186684	-1.79296	7.48422e-07		ENSG00000154608	-1.49443	9.84631e-06
ENSG00000147697	-1.83243	0.0293666						ENSG00000142484	-2.40989	7.48477e-07		ENSG00000270062	2.17567	1.01825e-05
ENSG00000235513	-2.40155	0.0298292						ENSG00000250303	1.22251	7.59272e-07		ENSG00000176438	-1.08306	1.02253e-05
ENSG00000249679	-3.93693	0.0304333						ENSG00000146411	-1.4407	7.83089e-07		ENSG00000185250	-1.01544	1.03647e-05
ENSG00000173237	-1.0646	0.030599						ENSG00000167889	-1.13725	7.98454e-07		ENSG00000162415	-1.17018	1.05191e-05
ENSG00000274021	-1.22152	0.0315715						ENSG00000134258	2.11923	8.21211e-07		ENSG00000102934	-1.2199	1.05766e-05
ENSG00000117114	2.15246	0.0316541						ENSG00000179869	1.20149	8.5215e-07		ENSG00000167676	-3.38493	1.07904e-05
ENSG00000205045	-1.2548	0.0320228						ENSG00000203650	-1.52374	8.65357e-07		ENSG00000138411	1.29242	1.16355e-05
ENSG00000224086	-1.07758	0.0321809						ENSG00000224769	1.50662	8.67254e-07		ENSG00000124467	-2.15973	1.17093e-05
ENSG00000187391	-1.13178	0.0322987						ENSG00000133328	1.20312	8.78681e-07		ENSG00000261159	1.53765	1.17447e-05
ENSG00000260412	-1.52003	0.0330325						ENSG00000053918	1.00048	9.1331e-07		ENSG00000140254	-2.09808	1.21153e-05
ENSG00000149781	-1.08019	0.0331025						ENSG00000137393	1.8212	9.33637e-07		ENSG00000058085	-2.60933	1.21195e-05
ENSG00000230732	1.27063	0.0333923						ENSG00000138670	1.26302	9.67346e-07		ENSG00000197046	-3.08579	1.25833e-05
ENSG00000134363	1.57589	0.0336062						ENSG00000104327	-2.40147	9.73096e-07		ENSG00000085465	-1.42771	1.28542e-05
ENSG00000165188	-2.31166	0.0343106						ENSG00000183780	-2.44068	9.79175e-07		ENSG00000222032	-1.81972	1.31774e-05
ENSG00000182732	-1.44062	0.0344778						ENSG00000233532	-2.78666	1.11667e-06		ENSG00000230650	-1.15557	1.33773e-05
ENSG00000123405	-3.73593	0.0347372						ENSG00000289332	2.16683	1.12892e-06		ENSG00000285437	1.49581	1.34534e-05
ENSG00000182326	1.07772	0.0349178						ENSG00000253522	1.32406	1.22923e-06		ENSG00000268655	-2.79598	1.38672e-05
ENSG00000164116	-1.39496	0.0357769						ENSG00000160712	1.27668	1.32582e-06		ENSG00000225855	1.08011	1.39591e-05
ENSG00000250041	-2.108	0.036125						ENSG00000253910	1.18051	1.34399e-06		ENSG00000141497	-1.00139	1.4042e-05
ENSG00000167772	-1.78986	0.0362459						ENSG00000261371	-1.83747	1.47323e-06		ENSG00000205922	-1.95414	1.4192e-05
ENSG00000136449	-1.30729	0.0363803						ENSG00000240204	-1.01027	1.53387e-06		ENSG00000233695	1.69591	1.43521e-05
ENSG00000074317	-3.77425	0.0363861						ENSG00000235823	-1.06504	1.60722e-06		ENSG00000133315	-1.1409	1.45554e-05
ENSG00000180537	-3.91043	0.0366925						ENSG00000184564	2.45727	1.62352e-06		ENSG00000275620	-2.19542	1.50822e-05
ENSG00000157570	-3.78542	0.0366976						ENSG00000171476	1.22199	1.71343e-06		ENSG00000198353	2.27526	1.52595e-05
ENSG00000136999	-1.51	0.0370158						ENSG00000166035	-1.22361	1.75729e-06		ENSG00000261490	1.33113	1.55705e-05
ENSG00000047457	-1.49716	0.0370826						ENSG00000086730	-1.54931	1.89925e-06		ENSG00000226510	-2.03974	1.57001e-05
ENSG00000134538	-1.73183	0.0371523						ENSG00000138311	-1.39428	2.00471e-06		ENSG00000134986	-1.55469	1.59154e-05
ENSG00000027075	-1.04323	0.0372392						ENSG00000196611	-6.45457	2.01905e-06		ENSG00000286826	1.4041	1.61037e-05
ENSG00000185634	-2.44089	0.0374159						ENSG00000276023	-1.01309	2.0929e-06		ENSG00000131471	-1.27365	1.6389e-05
ENSG00000166535	-3.78493	0.0376455						ENSG00000168811	1.44162	2.12506e-06		ENSG00000236714	-1.73778	1.64355e-05
ENSG00000179277	-1.06893	0.0381622						ENSG00000134107	-1.00186	2.13453e-06		ENSG00000160013	-3.15294	1.76257e-05
ENSG00000243323	-1.24253	0.0383649						ENSG00000111266	1.06343	2.13489e-06		ENSG00000260077	-1.00511	1.86636e-05
ENSG00000136244	3.78015	0.0384285						ENSG00000269968	-1.70155	2.16515e-06		ENSG00000229563	-1.03698	1.90769e-05
ENSG00000256268	-1.48494	0.0392214						ENSG00000171246	-1.02663	2.18585e-06		ENSG00000139174	-1.96103	1.9231e-05
ENSG00000130487	1.09745	0.0395022						ENSG00000185862	-3.27148	2.23931e-06		ENSG00000163884	-1.18362	2.07817e-05
ENSG00000100557	-1.03273	0.0407333						ENSG00000137752	1.72745	2.47905e-06		ENSG00000278341	1.31671	2.22871e-05
ENSG00000163286	1.16358	0.0407945						ENSG00000250722	1.32486	2.47938e-06		ENSG00000170271	-1.23585	2.33302e-05
ENSG00000196208	-1.31012	0.0410166						ENSG00000185818	-1.11457	2.48331e-06		ENSG00000111981	-1.11017	2.4782e-05
ENSG00000225411	-3.31948	0.0412112						ENSG00000251364	1.74178	2.51316e-06		ENSG00000167992	-1.19941	2.539e-05
ENSG00000205847	-2.0468	0.0413296						ENSG00000204767	-3.49518	2.60223e-06		ENSG00000183668	-1.23413	2.68713e-05
ENSG00000128917	1.1918	0.0416535						ENSG00000198774	-1.68258	2.69411e-06		ENSG00000133134	-1.13451	2.68972e-05
ENSG00000164266	1.44074	0.0418822						ENSG00000184012	1.67927	2.7426e-06		ENSG00000196517	1.13463	2.69477e-05
ENSG00000120051	-1.94626	0.0418822						ENSG00000143546	3.72644	3.02643e-06		ENSG00000014138	1.01154	2.74097e-05
ENSG00000249631	-3.62396	0.0419869						ENSG00000169035	-2.82454	3.07739e-06		ENSG00000179292	-1.22563	2.80051e-05
ENSG00000162641	1.73786	0.0419869						ENSG00000088881	1.1609	3.29974e-06		ENSG00000139946	-1.36155	2.88599e-05
ENSG00000012504	-2.47867	0.0424596						ENSG00000166920	1.29618	3.43719e-06		ENSG00000117245	-2.00238	2.93523e-05
ENSG00000181449	-1.63841	0.0426813						ENSG00000144583	-3.57906	3.81743e-06		ENSG00000205085	1.12917	3.07888e-05
ENSG00000183128	-1.27664	0.04331						ENSG00000163218	4.45468	3.91963e-06		ENSG00000205129	-1.79867	3.10879e-05
ENSG00000186479	1.58564	0.0433152						ENSG00000266401	-1.39364	3.9447e-06		ENSG00000123999	-1.05579	3.16159e-05
ENSG00000267058	-2.65887	0.043967						ENSG00000175294	-1.1451	3.98252e-06		ENSG00000164362	-1.48064	3.17752e-05
ENSG00000166959	1.33208	0.0443186						ENSG00000288047	2.27304	4.12199e-06		ENSG00000168811	-1.01249	3.22746e-05
ENSG00000130513	-1.01449	0.0444928						ENSG00000174501	1.16862	4.12746e-06		ENSG00000287865	-1.58459	3.27823e-05
ENSG00000226562	-1.21141	0.0457442						ENSG00000168675	1.27576	4.17384e-06		ENSG00000288612	-1.0924	3.32585e-05
ENSG00000128610	-1.04434	0.0458256						ENSG00000101197	-2.55485	4.21195e-06		ENSG00000185436	-1.21222	3.4433e-05
ENSG00000152952	-1.19403	0.0459893						ENSG00000218416	1.26239	4.22091e-06		ENSG00000101197	-1.43348	3.57051e-05
ENSG00000101230	1.2934	0.0462353						ENSG00000127928	1.59952	4.22877e-06		ENSG00000224167	-1.0166	3.99047e-05
ENSG00000238266	1.08306	0.0464495						ENSG00000128510	-2.88095	4.34975e-06		ENSG00000165023	1.83563	4.03875e-05
ENSG00000146955	-1.03579	0.0464941						ENSG00000185518	1.63513	4.39873e-06		ENSG00000261087	-1.39457	4.05953e-05
ENSG00000156413	-2.07376	0.046762						ENSG00000267121	-1.38366	4.51078e-06		ENSG00000251127	-2.34126	4.3038e-05
ENSG00000223653	-1.04504	0.0470214						ENSG00000077942	1.82065	4.6628e-06		ENSG00000104413	-1.94623	4.34117e-05
ENSG00000156298	-1.32732	0.0470689						ENSG00000225339	-1.79069	4.80982e-06		ENSG00000269821	1.04253	4.36023e-05
ENSG00000234380	-1.54392	0.0470689						ENSG00000196747	1.67691	4.99587e-06		ENSG00000224903	-1.10207	4.48196e-05
ENSG00000119121	1.36334	0.0470689						ENSG00000253552	1.03908	5.04966e-06		ENSG00000272841	1.40126	4.57082e-05
ENSG00000231274	-1.82214	0.0471344						ENSG00000244128	-1.12925	5.21148e-06		ENSG00000132623	1.1481	4.59847e-05
ENSG00000104368	1.2149	0.0476599						ENSG00000197748	1.27432	5.23297e-06		ENSG00000108342	-2.11544	4.72067e-05
ENSG00000266066	-1.68242	0.0483269						ENSG00000152377	-2.70767	5.73375e-06		ENSG00000112599	-1.3995	4.7913e-05
								ENSG00000022267	-1.11719	5.95787e-06		ENSG00000135245	-1.17061	4.92507e-05
								ENSG00000163053	1.10789	5.98871e-06		ENSG00000196074	-1.28962	4.97074e-05
								ENSG00000139597	1.00624	6.00221e-06		ENSG00000124212	-1.48689	5.03813e-05
								ENSG00000187372	1.0278	6.13598e-06		ENSG00000279145	-2.18116	5.15025e-05
								ENSG00000151388	-2.21385	6.40853e-06		ENSG00000272695	2.00528	5.27079e-05
								ENSG00000167037	1.1225	6.63873e-06		ENSG00000204131	-1.71045	5.32045e-05
								ENSG00000001626	1.17626	6.68067e-06		ENSG00000257038	1.62892	5.38809e-05
								ENSG00000285081	1.91908	6.83163e-06		ENSG00000162552	1.04205	5.40394e-05
								ENSG00000163075	1.74303	7.07419e-06		ENSG00000162344	-3.0175	5.41304e-05
								ENSG00000246334	-1.97827	7.13927e-06		ENSG00000227906	-2.46986	5.68169e-05
								ENSG00000125148	-1.30384	7.18444e-06		ENSG00000151623	-1.85232	5.8167e-05
								ENSG00000279342	1.00482	7.32556e-06		ENSG00000234617	1.48866	5.88813e-05
								ENSG00000139899	1.27511	7.37863e-06		ENSG00000173868	3.15322	5.92516e-05
								ENSG00000156535	1.21895	7.4429e-06		ENSG00000265962	-1.11267	5.93164e-05
								ENSG00000283154	-1.51991	7.58125e-06		ENSG00000168918	-2.535	5.96475e-05
								ENSG00000229474	1.02252	7.60126e-06		ENSG00000269889	-1.55259	6.67776e-05
								ENSG00000248144	2.31014	7.93592e-06		ENSG00000241935	1.44801	6.68365e-05
								ENSG00000184828	1.01125	7.96117e-06		ENSG00000182389	-1.42014	6.9721e-05
								ENSG00000077063	2.08969	8.15879e-06		ENSG00000271755	-2.17593	6.99939e-05
								ENSG00000157551	2.5795	8.20647e-06		ENSG00000181908	-1.89839	7.15395e-05
								ENSG00000175538	1.19555	8.20647e-06		ENSG00000138669	-1.72742	7.51917e-05
								ENSG00000183018	1.03363	1.00713e-05		ENSG00000132702	-2.07774	7.53267e-05
								ENSG00000181722	1.33801	1.03874e-05		ENSG00000227630	1.32871	7.6262e-05
								ENSG00000159871	1.18838	1.07889e-05		ENSG00000196754	1.73766	7.63215e-05
								ENSG00000212939	1.5146	1.09123e-05		ENSG00000164683	2.4484	7.80722e-05
								ENSG00000139445	2.57679	1.11874e-05		ENSG00000233818	-2.24202	7.82334e-05
								ENSG00000134321	1.18101	1.13712e-05		ENSG00000233396	-1.12514	7.97305e-05
								ENSG00000188488	-2.18348	1.16219e-05		ENSG00000286873	1.33101	8.07176e-05
								ENSG00000148516	-1.00776	1.18257e-05		ENSG00000229081	1.59349	8.1183e-05
								ENSG00000140279	1.65855	1.24203e-05		ENSG00000279348	1.20601	8.20974e-05
								ENSG00000166741	-1.04754	1.41103e-05		ENSG00000215915	-1.8151	8.40382e-05
								ENSG00000204103	1.49117	1.4503e-05		ENSG00000288061	-1.0586	8.59245e-05
								ENSG00000160471	-1.58563	1.45115e-05		ENSG00000162913	-1.08769	8.62458e-05
								ENSG00000146477	-1.80411	1.49503e-05		ENSG00000136883	-1.33224	9.26243e-05
								ENSG00000103241	1.43861	1.59662e-05		ENSG00000120217	-1.54946	9.55616e-05
								ENSG00000129048	2.32468	1.76859e-05		ENSG00000287670	-1.37304	9.77768e-05
								ENSG00000204175	1.03281	1.82894e-05		ENSG00000158813	-1.19802	9.94781e-05
								ENSG00000074410	-1.24537	1.84672e-05		ENSG00000129990	-1.39105	0.000101228
								ENSG00000258919	-2.41952	1.86471e-05		ENSG00000184730	1.20173	0.000101428
								ENSG00000159753	-1.12008	1.88126e-05		ENSG00000132561	1.15696	0.000101877
								ENSG00000163536	-1.06004	2.01582e-05		ENSG00000106031	-1.61518	0.000104028
								ENSG00000117009	1.59503	2.20123e-05		ENSG00000253771	1.61393	0.000104878
								ENSG00000254602	1.90555	2.23646e-05		ENSG00000114933	-1.73461	0.000105703
								ENSG00000116652	1.3262	2.42744e-05		ENSG00000196787	1.30314	0.000108565
								ENSG00000163121	1.22005	2.54563e-05		ENSG00000259248	1.203	0.000110795
								ENSG00000054392	1.16693	2.73131e-05		ENSG00000254221	1.22118	0.000118808
								ENSG00000196167	1.5863	2.76677e-05		ENSG00000166979	-1.30951	0.000118808
								ENSG00000177694	1.08635	2.77514e-05		ENSG00000174871	1.10902	0.000119071
								ENSG00000140519	2.12335	2.78988e-05		ENSG00000164741	-1.0782	0.000121949
								ENSG00000122711	-2.73854	2.94834e-05		ENSG00000128340	-2.47567	0.000126279
								ENSG00000182866	-2.38732	2.96202e-05		ENSG00000182472	-2.3509	0.000126767
								ENSG00000114771	-1.51939	3.0215e-05		ENSG00000204624	1.04784	0.000127184
								ENSG00000235836	1.52048	3.0215e-05		ENSG00000113083	-3.08675	0.000127583
								ENSG00000173727	-1.20382	3.06018e-05		ENSG00000238045	1.01782	0.000131704
								ENSG00000234155	-1.05456	3.13634e-05		ENSG00000175793	1.73546	0.000137205
								ENSG00000132938	1.35185	3.14077e-05		ENSG00000230337	1.09688	0.000138268
								ENSG00000236671	-1.78742	3.2304e-05		ENSG00000287051	2.03524	0.000140536
								ENSG00000092529	1.64725	3.27055e-05		ENSG00000143355	-1.14267	0.000140619
								ENSG00000168490	-2.24666	3.42127e-05		ENSG00000185168	-1.41246	0.000143829
								ENSG00000027869	-1.07061	3.49423e-05		ENSG00000233554	5.32333	0.000144398
								ENSG00000181649	-1.45595	3.70848e-05		ENSG00000259289	1.93245	0.000147291
								ENSG00000135205	1.04394	3.88178e-05		ENSG00000132530	2.57383	0.000160172
								ENSG00000255521	-1.96096	4.00864e-05		ENSG00000262406	-5.3971	0.000161051
								ENSG00000270964	1.27436	4.12315e-05		ENSG00000267069	-3.48347	0.000165261
								ENSG00000289574	1.4839	4.34415e-05		ENSG00000161298	-1.35325	0.000170259
								ENSG00000251537	1.42364	4.566e-05		ENSG00000224729	-1.5388	0.000181372
								ENSG00000064225	-1.07476	4.65686e-05		ENSG00000277559	1.15909	0.000184217
								ENSG00000133321	1.3897	5.2052e-05		ENSG00000237238	-2.54894	0.000193382
								ENSG00000206073	-2.92602	5.29405e-05		ENSG00000137101	-1.56389	0.000197065
								ENSG00000113070	-1.07523	5.72538e-05		ENSG00000146678	-2.08411	0.000197365
								ENSG00000186976	1.37589	5.72538e-05		ENSG00000258404	-5.36651	0.000198353
								ENSG00000058335	-1.39159	6.13092e-05		ENSG00000105668	-1.49847	0.00020204
								ENSG00000289579	-2.543	6.38868e-05		ENSG00000143869	-1.32796	0.000204774
								ENSG00000204624	1.29267	6.45603e-05		ENSG00000072422	-1.76621	0.00020692
								ENSG00000007237	-2.18638	6.53427e-05		ENSG00000110934	-1.42426	0.000213298
								ENSG00000260549	-1.37843	6.73759e-05		ENSG00000287709	-2.36209	0.000221231
								ENSG00000002745	-1.90167	6.73975e-05		ENSG00000196668	-1.28979	0.000222617
								ENSG00000165507	1.12845	7.33824e-05		ENSG00000271141	1.17769	0.000224903
								ENSG00000173391	1.80389	7.45508e-05		ENSG00000171236	-2.26502	0.000226166
								ENSG00000214814	1.13751	7.47623e-05		ENSG00000089486	-1.26242	0.000229569
								ENSG00000140274	1.22669	7.59167e-05		ENSG00000271367	2.27759	0.000234709
								ENSG00000196569	-1.25304	7.64544e-05		ENSG00000161509	1.17825	0.000237351
								ENSG00000072858	1.3997	7.69513e-05		ENSG00000267733	-1.68227	0.000237351
								ENSG00000102524	1.00233	7.83547e-05		ENSG00000137752	1.40667	0.000241887
								ENSG00000119630	-1.44045	7.86045e-05		ENSG00000117983	-3.40326	0.000249393
								ENSG00000258947	-1.21302	8.05647e-05		ENSG00000145358	-1.65036	0.000252457
								ENSG00000158352	1.55176	8.2138e-05		ENSG00000266490	1.59738	0.000252457
								ENSG00000235703	1.06878	8.26876e-05		ENSG00000260265	1.11636	0.000254387
								ENSG00000179846	1.37188	8.33218e-05		ENSG00000074370	-2.21483	0.000256374
								ENSG00000230454	1.11254	8.43668e-05		ENSG00000138166	-1.27773	0.000261467
								ENSG00000244968	1.14274	8.49818e-05		ENSG00000256043	1.12544	0.000261661
								ENSG00000005249	1.55431	8.65424e-05		ENSG00000250510	1.01817	0.000271464
								ENSG00000243635	-1.31925	9.01169e-05		ENSG00000286989	-1.7419	0.000274072
								ENSG00000103056	1.47642	9.10975e-05		ENSG00000279518	2.36048	0.000274295
								ENSG00000090376	1.17683	9.51528e-05		ENSG00000203392	-1.72019	0.000286906
								ENSG00000189410	-1.53722	9.54522e-05		ENSG00000176236	1.78177	0.000287652
								ENSG00000182870	-1.75182	9.73797e-05		ENSG00000258919	-3.80589	0.000289872
								ENSG00000089723	-1.00292	0.000100696		ENSG00000205363	1.09435	0.000291511
								ENSG00000104951	1.11762	0.000102874		ENSG00000196218	-1.55208	0.000297119
								ENSG00000162383	-1.79097	0.000104061		ENSG00000173210	-1.15299	0.000299456
								ENSG00000227199	1.00418	0.000108656		ENSG00000187193	1.01346	0.000299456
								ENSG00000225205	-1.57152	0.0001122		ENSG00000120875	-1.22964	0.000301133
								ENSG00000224167	-1.10823	0.0001122		ENSG00000164849	-1.1521	0.000304445
								ENSG00000260257	-1.38739	0.000112908		ENSG00000136167	-5.35937	0.00031109
								ENSG00000177989	1.05781	0.00011637		ENSG00000084734	-2.47068	0.00031184
								ENSG00000156298	2.00422	0.000121938		ENSG00000164308	1.19036	0.000314749
								ENSG00000124772	-1.10647	0.000133898		ENSG00000136352	-2.27736	0.000319247
								ENSG00000239407	1.06313	0.000136312		ENSG00000159208	-1.30702	0.000329022
								ENSG00000227582	1.44731	0.000143113		ENSG00000277196	1.61693	0.00032958
								ENSG00000184305	1.10973	0.00014488		ENSG00000215244	-2.18364	0.000332999
								ENSG00000111341	1.48177	0.000145951		ENSG00000162614	1.00789	0.000334525
								ENSG00000125872	-2.13135	0.000148592		ENSG00000100100	1.40499	0.00033846
								ENSG00000178662	1.08118	0.000149045		ENSG00000124602	-1.08887	0.000340943
								ENSG00000176692	-1.21933	0.000149325		ENSG00000230330	1.38045	0.00034603
								ENSG00000227300	-5.47154	0.00015334		ENSG00000254718	1.96122	0.000354136
								ENSG00000124575	1.89765	0.000157149		ENSG00000170049	1.15356	0.000359221
								ENSG00000139278	-1.15399	0.000162662		ENSG00000159388	1.49912	0.000359793
								ENSG00000145358	1.42024	0.000162879		ENSG00000006377	-1.14307	0.000361869
								ENSG00000186891	-3.21893	0.000166218		ENSG00000130707	-1.12922	0.000366692
								ENSG00000057149	-2.61137	0.000168409		ENSG00000106852	-1.71155	0.000371364
								ENSG00000137331	-1.19815	0.00017038		ENSG00000176732	1.09091	0.000372952
								ENSG00000257671	-1.62205	0.000171597		ENSG00000184635	-1.15834	0.000375228
								ENSG00000106034	-1.07439	0.000174888		ENSG00000157613	-1.38224	0.000375752
								ENSG00000106178	-5.29629	0.000177303		ENSG00000182326	1.46137	0.000380013
								ENSG00000231013	2.53527	0.000179727		ENSG00000140092	1.18502	0.000381221
								ENSG00000150625	1.31528	0.000182351		ENSG00000158246	-1.19437	0.00038914
								ENSG00000104419	-1.18895	0.000193166		ENSG00000179855	-1.6089	0.00038914
								ENSG00000182326	1.66455	0.000199521		ENSG00000129167	2.36315	0.00039199
								ENSG00000233559	-1.48517	0.000211733		ENSG00000223764	1.85946	0.000395202
								ENSG00000153993	1.35094	0.000214503		ENSG00000278112	1.81163	0.000395598
								ENSG00000143847	-1.71321	0.000222025		ENSG00000183979	1.85544	0.000399463
								ENSG00000114378	-1.41394	0.000229019		ENSG00000173013	1.02404	0.000401304
								ENSG00000168497	-1.38779	0.000232617		ENSG00000114541	-3.50946	0.00042716
								ENSG00000155761	1.34213	0.000234922		ENSG00000114737	-1.41553	0.000440546
								ENSG00000253348	1.19089	0.000236416		ENSG00000181722	-1.3192	0.000441808
								ENSG00000232110	-2.6776	0.000238877		ENSG00000213937	-1.18203	0.000444591
								ENSG00000177076	1.33916	0.000238941		ENSG00000187889	1.27127	0.000458496
								ENSG00000175170	2.33045	0.000243686		ENSG00000274386	-1.30896	0.000459833
								ENSG00000137745	-1.78771	0.000251746		ENSG00000105672	1.55296	0.000470529
								ENSG00000225492	1.71514	0.000253513		ENSG00000238039	1.69165	0.000486529
								ENSG00000256268	-4.63561	0.000257302		ENSG00000260284	-5.05975	0.000494739
								ENSG00000151967	-1.60363	0.000258199		ENSG00000158445	1.09462	0.000502438
								ENSG00000159239	1.16412	0.000266193		ENSG00000070759	-1.44319	0.000513333
								ENSG00000106560	1.06792	0.000266193		ENSG00000138271	-1.37374	0.000526554
								ENSG00000230082	-1.10298	0.000278417		ENSG00000187688	-3.47564	0.000527057
								ENSG00000286219	1.06465	0.000286708		ENSG00000289275	2.0483	0.000529081
								ENSG00000153823	1.06345	0.000295953		ENSG00000100346	-1.63616	0.000530756
								ENSG00000285103	2.99617	0.000305418		ENSG00000275880	-1.36677	0.000538358
								ENSG00000286966	-1.3337	0.000309993		ENSG00000162520	1.17614	0.00053914
								ENSG00000234498	-1.20875	0.000312193		ENSG00000101017	-1.18247	0.00054169
								ENSG00000129675	2.0707	0.000315271		ENSG00000075290	-1.71561	0.000541836
								ENSG00000065534	-1.2003	0.000325374		ENSG00000225339	-1.05002	0.000555873
								ENSG00000263731	-1.04271	0.000330833		ENSG00000163823	-1.25083	0.000570384
								ENSG00000287299	-1.54861	0.000333289		ENSG00000198520	1.11804	0.000576528
								ENSG00000229656	-1.46948	0.000338495		ENSG00000222033	-1.54399	0.000590382
								ENSG00000168032	1.44093	0.000343075		ENSG00000233221	-1.84618	0.000595016
								ENSG00000137491	1.93137	0.000343666		ENSG00000244675	-1.19739	0.000619945
								ENSG00000130508	-2.17079	0.000347098		ENSG00000289396	-1.01132	0.000627656
								ENSG00000142583	-3.74833	0.000352118		ENSG00000272870	-1.5626	0.000629613
								ENSG00000103154	-1.20732	0.000377618		ENSG00000163909	-1.71372	0.000636171
								ENSG00000144712	1.17869	0.000387505		ENSG00000158023	1.44466	0.000641348
								ENSG00000164690	-1.20607	0.000389787		ENSG00000128918	1.29201	0.000654794
								ENSG00000236098	-2.10458	0.000410288		ENSG00000205978	-1.17735	0.000656632
								ENSG00000162745	1.55285	0.00041038		ENSG00000217648	1.63865	0.000700414
								ENSG00000272825	1.00422	0.000426584		ENSG00000286522	1.95734	0.000729438
								ENSG00000012504	1.7512	0.000435395		ENSG00000215241	1.78455	0.000743865
								ENSG00000029534	-1.04069	0.000436111		ENSG00000161249	-1.76184	0.000758827
								ENSG00000184985	1.97233	0.000441687		ENSG00000197181	-4.93852	0.000797134
								ENSG00000227992	-2.06614	0.000442224		ENSG00000224596	-1.50076	0.000854233
								ENSG00000222009	-1.24016	0.000451527		ENSG00000229267	-1.1738	0.000869172
								ENSG00000226562	-1.58737	0.000457153		ENSG00000237276	-1.41553	0.000878276
								ENSG00000234753	-1.77642	0.000466274		ENSG00000106327	-1.95423	0.000878276
								ENSG00000110446	1.93071	0.000466803		ENSG00000231742	-1.05742	0.000878276
								ENSG00000166257	1.81204	0.000479968		ENSG00000229689	1.12791	0.000881354
								ENSG00000276851	-2.06327	0.000481349		ENSG00000175279	1.11227	0.000895859
								ENSG00000289009	1.13464	0.000484653		ENSG00000224251	1.43621	0.000899431
								ENSG00000168955	2.69382	0.000486899		ENSG00000149582	-1.05836	0.000904393
								ENSG00000241975	1.19211	0.000499217		ENSG00000135407	1.10763	0.000965515
								ENSG00000129455	-2.26866	0.000518312		ENSG00000243629	-1.43025	0.000985366
								ENSG00000259318	1.60938	0.000520181		ENSG00000248971	-1.54566	0.000987575
								ENSG00000155918	-1.58329	0.000521021		ENSG00000138646	-1.53474	0.000991818
								ENSG00000114268	-1.21231	0.000522338		ENSG00000128242	-1.36329	0.0010069
								ENSG00000165072	-1.39927	0.000522338		ENSG00000180638	1.93661	0.00102074
								ENSG00000257732	-4.84096	0.000541938		ENSG00000132274	2.34206	0.00102973
								ENSG00000167754	-2.97233	0.000544615		ENSG00000273828	-1.65129	0.00106102
								ENSG00000026025	-1.13836	0.000548457		ENSG00000129749	1.19485	0.00106951
								ENSG00000181240	-1.38726	0.000555659		ENSG00000289516	-1.52935	0.0010703
								ENSG00000157570	-1.17258	0.000559012		ENSG00000135374	2.53645	0.00107054
								ENSG00000109667	-1.14392	0.000597914		ENSG00000183196	-1.11024	0.00107324
								ENSG00000073734	1.69582	0.000603915		ENSG00000286315	1.47005	0.00108499
								ENSG00000198133	1.04884	0.000614351		ENSG00000265590	1.12064	0.00109587
								ENSG00000181577	-1.37127	0.000633045		ENSG00000226900	-1.55059	0.00111904
								ENSG00000277778	-1.37061	0.000669093		ENSG00000257732	-1.16272	0.00112762
								ENSG00000230453	-1.05546	0.000670238		ENSG00000204584	1.39353	0.00113294
								ENSG00000203814	1.20718	0.000675024		ENSG00000144596	-1.54005	0.00118235
								ENSG00000170323	-2.119	0.000690855		ENSG00000092853	1.05476	0.00118322
								ENSG00000123892	-1.05383	0.000697998		ENSG00000102962	-2.68893	0.00118843
								ENSG00000149633	-4.13095	0.000706094		ENSG00000287757	1.32359	0.00119168
								ENSG00000100302	-1.13332	0.000706094		ENSG00000169583	-1.47533	0.00120182
								ENSG00000177839	1.01553	0.000706094		ENSG00000229719	-1.85938	0.00120508
								ENSG00000174080	1.0654	0.000718308		ENSG00000135549	-2.64619	0.00121913
								ENSG00000170209	2.06895	0.000726522		ENSG00000114656	-1.74786	0.00122559
								ENSG00000144820	1.79198	0.000729173		ENSG00000168071	-1.16078	0.00123529
								ENSG00000225760	-3.07545	0.000744699		ENSG00000258102	-1.59677	0.00124586
								ENSG00000172794	1.01545	0.000745264		ENSG00000167772	-2.25016	0.00125629
								ENSG00000154099	1.28522	0.000752559		ENSG00000178852	-1.43945	0.00126733
								ENSG00000154133	-4.36252	0.000753102		ENSG00000229321	2.14069	0.00127472
								ENSG00000019102	1.13767	0.000758397		ENSG00000272979	-3.01253	0.0012991
								ENSG00000263818	1.18087	0.00076676		ENSG00000266903	-1.03086	0.00130366
								ENSG00000182931	-4.8759	0.000773329		ENSG00000140481	-1.21691	0.00130573
								ENSG00000168306	-2.3508	0.000773756		ENSG00000223653	-1.21178	0.00131022
								ENSG00000261468	-1.23616	0.000786523		ENSG00000197594	1.20066	0.00132712
								ENSG00000169116	1.37028	0.00080988		ENSG00000186642	-1.30723	0.00134044
								ENSG00000137673	1.08431	0.000815075		ENSG00000215045	-1.64042	0.00135728
								ENSG00000288904	1.60075	0.000859192		ENSG00000231160	1.31123	0.00136052
								ENSG00000168477	1.7596	0.00088268		ENSG00000260953	-1.43705	0.00139984
								ENSG00000285816	-1.92045	0.000889618		ENSG00000166153	-1.17818	0.00140694
								ENSG00000157782	-1.38184	0.000889618		ENSG00000101445	-1.42589	0.00143005
								ENSG00000267757	-1.02989	0.000909364		ENSG00000169851	1.42782	0.00143162
								ENSG00000243069	1.55582	0.000909396		ENSG00000157388	1.67026	0.00143312
								ENSG00000287023	-4.68921	0.000924106		ENSG00000274286	-1.90347	0.00146765
								ENSG00000244541	1.00238	0.000931035		ENSG00000188833	-1.79262	0.001503
								ENSG00000257038	1.05756	0.000995665		ENSG00000140279	-1.44167	0.00156502
								ENSG00000138271	-1.27569	0.00102171		ENSG00000166920	3.93836	0.0015856
								ENSG00000186832	-1.18978	0.00104216		ENSG00000181885	-1.82074	0.00158742
								ENSG00000117069	-4.11454	0.00104283		ENSG00000270558	1.39471	0.00158835
								ENSG00000106069	1.29319	0.0010462		ENSG00000188095	-4.05028	0.00161025
								ENSG00000005379	1.00338	0.00107145		ENSG00000260296	2.62274	0.00164357
								ENSG00000205426	-2.38061	0.00107344		ENSG00000264278	1.36795	0.00165672
								ENSG00000266947	1.16003	0.00108178		ENSG00000188051	-1.38783	0.00168358
								ENSG00000169554	1.23911	0.00110115		ENSG00000163071	1.79996	0.00169695
								ENSG00000204060	1.05355	0.0011247		ENSG00000213085	-1.41188	0.00172709
								ENSG00000100365	1.10933	0.0011247		ENSG00000168491	-1.12348	0.00173904
								ENSG00000250041	-1.86632	0.00113945		ENSG00000078401	1.62805	0.00176406
								ENSG00000233725	1.81555	0.00116381		ENSG00000232546	1.37632	0.00176596
								ENSG00000281195	1.20353	0.00125585		ENSG00000241769	1.35283	0.00178094
								ENSG00000137857	1.11691	0.00125969		ENSG00000136235	-1.41541	0.00179882
								ENSG00000102970	1.44177	0.0012665		ENSG00000197142	1.38902	0.00179973
								ENSG00000173237	-4.60423	0.00134094		ENSG00000091592	-1.44018	0.00182874
								ENSG00000013725	-1.08804	0.0013589		ENSG00000168477	-1.57696	0.00185309
								ENSG00000224321	-1.43583	0.00136229		ENSG00000272189	4.51644	0.00187135
								ENSG00000251584	2.08845	0.00136871		ENSG00000183578	1.28426	0.00193694
								ENSG00000148734	-1.51931	0.00136871		ENSG00000181634	4.51855	0.00195471
								ENSG00000187554	1.08874	0.00137211		ENSG00000166819	-2.24486	0.00196067
								ENSG00000287966	1.42538	0.00137307		ENSG00000198155	-1.43524	0.00197627
								ENSG00000165091	1.2361	0.00137607		ENSG00000128849	1.15205	0.00199057
								ENSG00000254363	1.10092	0.00139068		ENSG00000175564	1.23654	0.00200094
								ENSG00000168874	1.54245	0.0013941		ENSG00000272768	1.05738	0.00200906
								ENSG00000164850	-1.89661	0.00142351		ENSG00000162676	-1.36448	0.00201594
								ENSG00000240038	1.41257	0.00148768		ENSG00000230109	1.10051	0.00202273
								ENSG00000282988	1.01374	0.00151889		ENSG00000256262	3.29913	0.00204634
								ENSG00000166592	-1.46127	0.00152902		ENSG00000256894	-2.36528	0.00205392
								ENSG00000169469	-4.64288	0.00156134		ENSG00000254343	-1.3114	0.00206012
								ENSG00000272398	1.19393	0.0015872		ENSG00000168490	-3.19566	0.00207158
								ENSG00000147003	-1.5468	0.00158954		ENSG00000167895	-3.82656	0.00208652
								ENSG00000213085	-1.25772	0.00159397		ENSG00000283167	4.73999	0.0021012
								ENSG00000143502	1.06941	0.00163904		ENSG00000244649	4.36125	0.00218568
								ENSG00000130208	-1.15433	0.0016898		ENSG00000186007	-4.58251	0.00222374
								ENSG00000131094	1.4402	0.0016934		ENSG00000287376	-1.29803	0.00226441
								ENSG00000103044	-1.22742	0.00172452		ENSG00000185269	-1.50382	0.0023934
								ENSG00000147408	-1.43022	0.00179728		ENSG00000179071	1.57667	0.00242065
								ENSG00000262209	1.45603	0.00183836		ENSG00000229852	1.10722	0.00242655
								ENSG00000133640	1.07299	0.00189533		ENSG00000125508	-1.31627	0.00251467
								ENSG00000136630	1.27611	0.00193265		ENSG00000175471	-1.56647	0.00252336
								ENSG00000289633	1.71592	0.00193867		ENSG00000129757	-1.59588	0.00254358
								ENSG00000251893	-1.00401	0.00194591		ENSG00000135480	2.16041	0.00254885
								ENSG00000262576	1.53942	0.00198833		ENSG00000123453	-1.43974	0.00254885
								ENSG00000278383	1.72491	0.00199975		ENSG00000100505	-1.65169	0.00255349
								ENSG00000235587	-1.98795	0.00207589		ENSG00000099250	2.29996	0.00256847
								ENSG00000104490	1.15212	0.00207589		ENSG00000184012	-1.31535	0.00257308
								ENSG00000179362	1.08596	0.00212286		ENSG00000244219	-1.52306	0.00261487
								ENSG00000251152	1.09573	0.00216814		ENSG00000250271	-1.54195	0.002619
								ENSG00000108551	-1.59605	0.00222895		ENSG00000286938	-1.65584	0.00263227
								ENSG00000188039	-1.05276	0.00223372		ENSG00000279425	1.53661	0.00267729
								ENSG00000189108	1.10689	0.0022502		ENSG00000046653	-1.0624	0.0026785
								ENSG00000228649	-1.48296	0.00228195		ENSG00000273373	1.18238	0.00271122
								ENSG00000266278	-2.13228	0.00247648		ENSG00000088827	-2.56137	0.00275191
								ENSG00000288073	1.6867	0.0025624		ENSG00000004848	-1.21728	0.00278207
								ENSG00000006638	-1.25119	0.00256863		ENSG00000254639	-1.3008	0.00288625
								ENSG00000288808	1.17028	0.00264709		ENSG00000167653	-1.94336	0.00302633
								ENSG00000259342	1.47753	0.00264948		ENSG00000184492	1.39197	0.00309236
								ENSG00000139973	1.14489	0.00266534		ENSG00000183760	-4.27476	0.00315723
								ENSG00000249624	1.36648	0.00275757		ENSG00000236914	2.21702	0.00317045
								ENSG00000159712	1.01998	0.00289155		ENSG00000142149	1.26775	0.00318593
								ENSG00000230606	1.08436	0.00297809		ENSG00000170965	-4.47587	0.00328558
								ENSG00000224358	1.39187	0.00298151		ENSG00000260088	-2.10388	0.00333826
								ENSG00000158022	1.08443	0.00307062		ENSG00000270177	1.14419	0.00342187
								ENSG00000259702	1.42644	0.003082		ENSG00000214562	1.03998	0.00342689
								ENSG00000166863	4.21155	0.0031087		ENSG00000286966	-1.54523	0.00342689
								ENSG00000279873	1.0769	0.0031118		ENSG00000257303	1.0055	0.00345413
								ENSG00000229325	1.04245	0.00312222		ENSG00000250900	-1.20249	0.00349457
								ENSG00000257453	-1.36691	0.00312939		ENSG00000226383	1.05725	0.0035414
								ENSG00000273381	1.27627	0.00312939		ENSG00000275763	-1.81083	0.00357976
								ENSG00000288095	1.24026	0.0031319		ENSG00000068831	-1.35586	0.00357976
								ENSG00000110693	1.01	0.00317247		ENSG00000241489	1.06066	0.00362477
								ENSG00000177359	-1.16626	0.00323463		ENSG00000272129	1.14951	0.00368815
								ENSG00000189056	-2.41121	0.00326452		ENSG00000284707	1.17487	0.00369688
								ENSG00000091129	1.95798	0.00334719		ENSG00000261888	1.12785	0.00377751
								ENSG00000230834	-1.60064	0.00337924		ENSG00000287264	-1.10636	0.00379071
								ENSG00000163220	2.31191	0.00352607		ENSG00000154118	-4.23586	0.00379122
								ENSG00000241749	-2.93015	0.00359982		ENSG00000160229	1.04444	0.00380949
								ENSG00000287264	1.28639	0.00362597		ENSG00000112182	-1.91434	0.00385242
								ENSG00000223552	-1.23935	0.00363457		ENSG00000169218	1.35488	0.00387431
								ENSG00000172403	1.35149	0.00365471		ENSG00000185345	-1.07347	0.00388158
								ENSG00000271880	1.80562	0.00368749		ENSG00000228412	1.00966	0.00389996
								ENSG00000255650	-1.0845	0.00371429		ENSG00000054179	-4.23593	0.0040049
								ENSG00000011465	1.84109	0.00374983		ENSG00000248677	1.85844	0.00400513
								ENSG00000109339	1.34873	0.00376215		ENSG00000251023	-1.72471	0.00402004
								ENSG00000125538	-1.46106	0.00377561		ENSG00000008323	-1.15099	0.00405019
								ENSG00000213700	-1.67496	0.00380693		ENSG00000198576	-1.15177	0.00408673
								ENSG00000218537	-1.39621	0.00381558		ENSG00000171124	-2.11506	0.00415561
								ENSG00000250220	1.96489	0.00382088		ENSG00000260911	-1.33696	0.00416041
								ENSG00000254221	1.30289	0.00384145		ENSG00000105464	-2.07084	0.00418726
								ENSG00000171385	1.70312	0.00384672		ENSG00000266970	-1.08984	0.00442805
								ENSG00000278558	1.18228	0.00389225		ENSG00000113389	-2.27673	0.00444346
								ENSG00000284693	1.36599	0.00397258		ENSG00000161905	1.70298	0.00452081
								ENSG00000135519	-1.10284	0.00406489		ENSG00000287170	1.37489	0.00459848
								ENSG00000205363	-4.23812	0.00409781		ENSG00000171643	-1.26298	0.00473124
								ENSG00000163568	-1.44694	0.00415824		ENSG00000137393	2.77877	0.00473124
								ENSG00000243650	1.51311	0.0041853		ENSG00000186895	-3.24494	0.00474551
								ENSG00000231170	1.28898	0.00421731		ENSG00000277639	1.22247	0.00475887
								ENSG00000236256	-2.28006	0.00426307		ENSG00000129455	-2.78096	0.00479674
								ENSG00000187824	2.19604	0.00426307		ENSG00000169418	-1.44366	0.00482502
								ENSG00000254154	1.22809	0.00452313		ENSG00000243766	-1.67595	0.00487357
								ENSG00000163735	1.3334	0.00457746		ENSG00000249631	-1.35751	0.00488881
								ENSG00000172137	-2.36842	0.00466662		ENSG00000228038	1.4285	0.00489054
								ENSG00000138207	-1.08697	0.00477386		ENSG00000275895	1.17875	0.0049131
								ENSG00000289045	-2.21164	0.00484896		ENSG00000260552	-1.18288	0.00500401
								ENSG00000229891	-1.25345	0.00500945		ENSG00000087589	-1.34653	0.0050484
								ENSG00000186897	-1.48481	0.00512968		ENSG00000243701	1.29849	0.00505435
								ENSG00000144452	1.0932	0.00519028		ENSG00000278899	1.52917	0.00507178
								ENSG00000184845	-1.09131	0.0052761		ENSG00000278709	-1.02779	0.00507371
								ENSG00000254024	1.4134	0.00535549		ENSG00000286443	-1.24426	0.00508695
								ENSG00000218582	-2.02769	0.00540834		ENSG00000239282	-1.21685	0.00515172
								ENSG00000187837	1.02114	0.00544851		ENSG00000254634	-1.17619	0.00515391
								ENSG00000247095	-1.25309	0.00554813		ENSG00000214456	-2.09307	0.00521397
								ENSG00000231274	-1.00695	0.00567322		ENSG00000137561	1.22826	0.00529476
								ENSG00000251361	-4.09733	0.00572759		ENSG00000212993	-1.57248	0.00532238
								ENSG00000189184	1.56842	0.0057321		ENSG00000104951	-2.40804	0.00540253
								ENSG00000273428	-1.62352	0.00575742		ENSG00000170689	-1.10819	0.00540982
								ENSG00000080644	4.26791	0.00579759		ENSG00000172818	-2.02307	0.00543912
								ENSG00000087253	-1.15075	0.00581531		ENSG00000268041	-1.21961	0.00547366
								ENSG00000158683	2.08649	0.00591848		ENSG00000169435	-4.09848	0.00559874
								ENSG00000104833	-1.03424	0.00599624		ENSG00000275322	1.47551	0.00563364
								ENSG00000073282	1.21078	0.00608006		ENSG00000163536	1.09837	0.00563565
								ENSG00000258232	-1.99616	0.00611628		ENSG00000159166	-3.44661	0.00565097
								ENSG00000162009	-2.09239	0.00615771		ENSG00000196747	1.65347	0.00566806
								ENSG00000203872	1.2885	0.00631669		ENSG00000169855	1.01614	0.0056811
								ENSG00000175318	1.12154	0.00632447		ENSG00000261757	-1.31627	0.0056811
								ENSG00000267174	-2.48325	0.006418		ENSG00000139832	-1.00606	0.00574601
								ENSG00000188779	1.14925	0.00650618		ENSG00000137747	-1.38754	0.0057563
								ENSG00000074276	1.21654	0.00671887		ENSG00000246090	1.41899	0.00577547
								ENSG00000132522	-2.05746	0.00680081		ENSG00000006210	2.33474	0.0058033
								ENSG00000134538	-4.00916	0.00705244		ENSG00000262902	1.90268	0.00584469
								ENSG00000249942	-4.08485	0.00719988		ENSG00000166246	1.89624	0.00598578
								ENSG00000223387	2.22852	0.00720317		ENSG00000157510	-1.31191	0.00602752
								ENSG00000143469	-4.07782	0.00725057		ENSG00000287315	-2.56594	0.0060629
								ENSG00000229372	-1.64258	0.00726051		ENSG00000272144	1.39167	0.00616696
								ENSG00000168702	2.4453	0.00728389		ENSG00000185988	-1.12633	0.00620649
								ENSG00000276600	-2.58427	0.00731776		ENSG00000105219	-1.10784	0.00621205
								ENSG00000241322	1.59566	0.00739041		ENSG00000197093	-1.0918	0.00637375
								ENSG00000233757	1.02151	0.00749523		ENSG00000269019	-1.08586	0.00638973
								ENSG00000169896	1.18241	0.00758061		ENSG00000249846	1.14839	0.00639137
								ENSG00000273320	1.07805	0.00767559		ENSG00000162148	-1.00832	0.0064926
								ENSG00000212664	-1.82483	0.00776399		ENSG00000135437	1.94603	0.0064926
								ENSG00000262413	-1.34118	0.00779418		ENSG00000258682	1.17136	0.00650454
								ENSG00000104324	1.77267	0.00781636		ENSG00000182040	-1.73349	0.00660384
								ENSG00000183484	-1.32766	0.00785464		ENSG00000289039	4.10686	0.00662768
								ENSG00000099957	-1.58068	0.00793548		ENSG00000174125	-2.86317	0.00689159
								ENSG00000167588	-1.45783	0.00796427		ENSG00000105825	-2.42417	0.00692191
								ENSG00000238578	-1.03211	0.00816009		ENSG00000148483	-1.8012	0.00706498
								ENSG00000245248	-1.06996	0.00826561		ENSG00000177599	-1.57533	0.00714622
								ENSG00000152766	-1.10517	0.00833212		ENSG00000100060	-1.06216	0.00722795
								ENSG00000145040	-2.32083	0.00838125		ENSG00000173432	4.26173	0.00743865
								ENSG00000236833	1.5971	0.00844594		ENSG00000213468	-2.09154	0.00744035
								ENSG00000100100	1.04214	0.0084844		ENSG00000251364	-1.08558	0.007445
								ENSG00000183688	-1.81413	0.00855401		ENSG00000099957	1.13451	0.00747864
								ENSG00000186377	1.04854	0.00860283		ENSG00000107159	-4.23152	0.00753488
								ENSG00000078081	1.47009	0.00862182		ENSG00000163016	1.32618	0.00760955
								ENSG00000238266	-1.55499	0.00868181		ENSG00000147003	-3.51083	0.00764737
								ENSG00000286443	1.10712	0.00869293		ENSG00000288754	-1.01498	0.00779633
								ENSG00000164746	1.60843	0.00884654		ENSG00000215595	-2.66374	0.00784519
								ENSG00000154175	1.39212	0.0090404		ENSG00000259030	-2.11305	0.00785545
								ENSG00000111799	1.24445	0.0090904		ENSG00000239467	-1.22215	0.00785545
								ENSG00000149131	1.15648	0.0090904		ENSG00000152689	2.53672	0.00790103
								ENSG00000231154	1.11518	0.00915839		ENSG00000163803	-1.1713	0.00803989
								ENSG00000179388	-1.86251	0.00923782		ENSG00000086730	2.53308	0.00805076
								ENSG00000144802	1.08737	0.00958734		ENSG00000086717	-1.90449	0.00812639
								ENSG00000154957	1.16167	0.00963827		ENSG00000205571	1.12291	0.00815143
								ENSG00000144810	-1.71523	0.00988721		ENSG00000229728	1.02434	0.00859212
								ENSG00000149599	1.07582	0.010139		ENSG00000205744	-4.09428	0.0085985
								ENSG00000226251	1.20972	0.0101461		ENSG00000164125	-1.92513	0.00860143
								ENSG00000275393	-1.25258	0.0103121		ENSG00000253508	-3.90295	0.00862755
								ENSG00000090339	1.13147	0.0103903		ENSG00000168852	1.3704	0.00875114
								ENSG00000130513	1.06471	0.0104894		ENSG00000129595	-1.50761	0.00891626
								ENSG00000183674	-3.29129	0.0106028		ENSG00000229337	1.16273	0.00901692
								ENSG00000152785	2.73982	0.0106186		ENSG00000188316	1.32948	0.00904865
								ENSG00000229419	1.28486	0.0108358		ENSG00000273156	1.16739	0.00915189
								ENSG00000234936	1.02598	0.0109344		ENSG00000180176	-2.07302	0.00928687
								ENSG00000251867	1.27238	0.011033		ENSG00000125775	-1.75402	0.0093428
								ENSG00000144045	1.11023	0.0110376		ENSG00000198723	-1.26777	0.00935027
								ENSG00000238039	1.21035	0.0111597		ENSG00000125531	-3.81424	0.00941748
								ENSG00000213204	1.02268	0.0112409		ENSG00000182557	-3.94592	0.00955793
								ENSG00000168685	-1.43156	0.0112548		ENSG00000256612	3.06601	0.00962819
								ENSG00000227110	1.09252	0.0115346		ENSG00000254461	-1.96258	0.00968682
								ENSG00000226648	1.11964	0.0118462		ENSG00000188582	-1.41318	0.00971777
								ENSG00000081041	1.05867	0.0118567		ENSG00000177173	-1.23638	0.0098775
								ENSG00000250526	-1.77477	0.0119065		ENSG00000271009	1.41385	0.00994444
								ENSG00000174498	1.44048	0.012006		ENSG00000100170	-3.81475	0.0100195
								ENSG00000253771	1.11522	0.012139		ENSG00000185614	1.20643	0.0100732
								ENSG00000230732	1.27856	0.0122552		ENSG00000138798	1.54236	0.0100971
								ENSG00000248334	1.00886	0.0122595		ENSG00000116981	-1.08636	0.0102954
								ENSG00000277559	1.04253	0.0122788		ENSG00000110169	1.37811	0.0102977
								ENSG00000289370	1.0863	0.0122799		ENSG00000230882	-2.03857	0.0103643
								ENSG00000165799	1.74343	0.0122909		ENSG00000177614	1.48288	0.0103834
								ENSG00000285873	1.61559	0.0125633		ENSG00000163735	1.23891	0.0105157
								ENSG00000287232	1.29091	0.012629		ENSG00000288728	1.742	0.0105436
								ENSG00000168298	1.09089	0.0127924		ENSG00000005471	-4.12527	0.0107284
								ENSG00000273084	1.09843	0.0128375		ENSG00000255760	-1.40563	0.0107517
								ENSG00000047662	-4.00245	0.0128815		ENSG00000182511	-1.9288	0.0108034
								ENSG00000164509	-2.22089	0.012957		ENSG00000226800	-1.0676	0.0108971
								ENSG00000187624	1.15634	0.0129661		ENSG00000267030	1.147	0.0108996
								ENSG00000150637	2.74897	0.0132972		ENSG00000237686	-1.66785	0.0109935
								ENSG00000232341	-1.41125	0.0133638		ENSG00000254027	1.40023	0.0110272
								ENSG00000226891	1.538	0.0134783		ENSG00000171811	-2.08757	0.0110913
								ENSG00000167614	1.16176	0.0134849		ENSG00000260361	1.48692	0.0111697
								ENSG00000267340	1.42805	0.0135797		ENSG00000275888	-2.00037	0.0111805
								ENSG00000268201	1.56577	0.0136087		ENSG00000286403	-3.94519	0.0111864
								ENSG00000268628	1.69239	0.0137903		ENSG00000087076	-1.31645	0.0113169
								ENSG00000289121	1.36861	0.0139835		ENSG00000141527	-1.78031	0.0114626
								ENSG00000229563	-3.61231	0.0143046		ENSG00000120328	1.09238	0.0115799
								ENSG00000123838	1.52586	0.0143431		ENSG00000243107	1.75026	0.0115858
								ENSG00000147614	-3.71533	0.0144634		ENSG00000169067	-3.42718	0.0115959
								ENSG00000272768	1.03841	0.0146586		ENSG00000152766	-3.81947	0.0116298
								ENSG00000231513	1.27438	0.01468		ENSG00000241484	-3.72196	0.0116732
								ENSG00000229638	-1.00672	0.0147043		ENSG00000113946	-2.03856	0.011792
								ENSG00000234690	1.0652	0.0147904		ENSG00000254855	-1.39915	0.011895
								ENSG00000241527	1.25878	0.014809		ENSG00000282851	-1.0021	0.0119985
								ENSG00000125966	-1.11359	0.0148377		ENSG00000240399	1.60276	0.012041
								ENSG00000239827	1.05761	0.0149676		ENSG00000289260	1.38267	0.0120812
								ENSG00000268521	1.2804	0.0149914		ENSG00000272305	-1.47617	0.0121328
								ENSG00000165181	-1.66832	0.0150192		ENSG00000146094	-1.40428	0.0123805
								ENSG00000171408	1.2293	0.0152401		ENSG00000203697	1.07654	0.0124647
								ENSG00000146678	-1.25666	0.015529		ENSG00000281392	1.30606	0.012471
								ENSG00000279900	1.25247	0.015589		ENSG00000135821	-1.23076	0.0126731
								ENSG00000233221	-1.54431	0.0159139		ENSG00000288979	-1.13059	0.0126731
								ENSG00000286037	-1.20267	0.0160922		ENSG00000289504	-1.33915	0.0127189
								ENSG00000264057	1.38309	0.0161022		ENSG00000285872	-1.16608	0.0128112
								ENSG00000137462	1.23669	0.01624		ENSG00000263235	1.38575	0.0128519
								ENSG00000226051	1.07193	0.0164159		ENSG00000147576	-1.20532	0.0129113
								ENSG00000233393	-1.00883	0.0166405		ENSG00000169252	-1.36678	0.013113
								ENSG00000276649	2.372	0.0168318		ENSG00000118898	-3.77663	0.013132
								ENSG00000273243	1.25055	0.0169433		ENSG00000284060	1.12113	0.0131455
								ENSG00000277224	1.07529	0.0170326		ENSG00000132016	-1.4502	0.0134554
								ENSG00000278869	1.94954	0.0174905		ENSG00000163898	-3.7766	0.0134737
								ENSG00000274641	1.23496	0.0175938		ENSG00000258667	-1.87191	0.0136693
								ENSG00000156475	1.23882	0.0176992		ENSG00000189419	2.46453	0.0138213
								ENSG00000150893	1.69823	0.0178853		ENSG00000237975	1.07619	0.0138393
								ENSG00000152779	-1.52442	0.0179785		ENSG00000182459	-1.66163	0.0139524
								ENSG00000289153	-1.42649	0.0179798		ENSG00000165606	1.1665	0.0141265
								ENSG00000124256	1.53932	0.0180987		ENSG00000213071	3.25638	0.0142531
								ENSG00000226835	-2.25206	0.0181813		ENSG00000183032	1.13761	0.0142629
								ENSG00000142149	1.09381	0.0183151		ENSG00000284713	-1.06125	0.0143039
								ENSG00000240216	-1.3499	0.0183262		ENSG00000227959	-1.41944	0.0143463
								ENSG00000138356	-1.67179	0.0184661		ENSG00000198590	-1.1039	0.0143565
								ENSG00000100060	-1.00102	0.0186117		ENSG00000283930	-1.82871	0.0144266
								ENSG00000287064	-1.09544	0.0188		ENSG00000253313	-1.81554	0.0145957
								ENSG00000253598	1.12415	0.0188889		ENSG00000250305	1.65073	0.0146387
								ENSG00000272328	1.5573	0.018988		ENSG00000182931	-1.32683	0.0146489
								ENSG00000180176	-3.44922	0.0190559		ENSG00000289244	-1.31002	0.0147907
								ENSG00000289326	1.08445	0.0190645		ENSG00000230510	-1.21701	0.0147907
								ENSG00000186479	3.7228	0.0190769		ENSG00000274225	-1.14011	0.0148647
								ENSG00000265485	1.27229	0.0191378		ENSG00000234139	-3.81617	0.0149333
								ENSG00000261101	1.40389	0.0191623		ENSG00000273137	1.41549	0.0149339
								ENSG00000104888	1.39073	0.0193455		ENSG00000074660	-1.13736	0.015042
								ENSG00000276644	1.58551	0.0193861		ENSG00000117020	-1.04608	0.0151297
								ENSG00000224992	1.30282	0.0195177		ENSG00000262904	2.08221	0.0152112
								ENSG00000230943	1.16548	0.0195177		ENSG00000140297	-3.77945	0.0152436
								ENSG00000287707	-1.17023	0.0196133		ENSG00000186952	1.35263	0.0153554
								ENSG00000169418	-1.43701	0.0198121		ENSG00000233622	-1.81929	0.0153873
								ENSG00000162511	-1.70901	0.019842		ENSG00000226251	1.42786	0.015414
								ENSG00000137273	1.27196	0.0199169		ENSG00000123685	-1.13955	0.0155996
								ENSG00000159403	1.27763	0.0200536		ENSG00000273143	-1.6817	0.0159286
								ENSG00000259357	-1.64045	0.0200795		ENSG00000127324	3.74465	0.0160794
								ENSG00000229155	1.06901	0.0206795		ENSG00000101306	1.63127	0.0161035
								ENSG00000185261	1.04611	0.0206857		ENSG00000251259	-1.04474	0.0162586
								ENSG00000075891	1.47358	0.0206857		ENSG00000287787	1.14325	0.0162775
								ENSG00000133710	-1.10229	0.0208575		ENSG00000170379	-2.51661	0.0164068
								ENSG00000197565	-1.76341	0.0211926		ENSG00000289019	1.43861	0.0165633
								ENSG00000154783	-1.22614	0.0212209		ENSG00000288759	-1.1447	0.0169137
								ENSG00000258404	-1.432	0.02136		ENSG00000286853	-1.4931	0.0169185
								ENSG00000010295	-1.94137	0.0217012		ENSG00000204789	-1.92406	0.016951
								ENSG00000259790	-1.09651	0.0217815		ENSG00000213654	-1.06876	0.0169511
								ENSG00000259985	1.15205	0.0219949		ENSG00000015520	-1.42889	0.0170155
								ENSG00000236824	-2.12714	0.0221259		ENSG00000238279	1.15292	0.0175854
								ENSG00000188603	1.0847	0.0224079		ENSG00000204301	-1.34592	0.0176643
								ENSG00000263934	2.20931	0.0224515		ENSG00000205413	1.95256	0.0176731
								ENSG00000110799	1.03962	0.0226976		ENSG00000249550	-3.51516	0.018099
								ENSG00000159337	-1.09894	0.0228086		ENSG00000111859	1.32788	0.0182188
								ENSG00000256128	1.04345	0.0230812		ENSG00000289339	-1.01242	0.0183427
								ENSG00000232104	1.06732	0.0232171		ENSG00000254783	1.63518	0.018559
								ENSG00000232858	-1.25983	0.0233914		ENSG00000240291	-1.03952	0.0187615
								ENSG00000259345	-3.39731	0.0234372		ENSG00000285018	-1.31637	0.0187932
								ENSG00000112769	-3.39414	0.0237508		ENSG00000225783	-1.02889	0.0189679
								ENSG00000160408	-1.47279	0.0238836		ENSG00000239739	-1.02707	0.0191066
								ENSG00000267365	1.58189	0.0240452		ENSG00000205959	-1.25629	0.0191448
								ENSG00000250256	1.25589	0.0241695		ENSG00000236829	-1.2371	0.0193936
								ENSG00000203706	-1.11105	0.0242732		ENSG00000285280	-1.44917	0.0196375
								ENSG00000272636	1.02324	0.0244546		ENSG00000110324	-1.55585	0.0196803
								ENSG00000277117	2.98738	0.0247401		ENSG00000125731	-3.00979	0.0197946
								ENSG00000248734	1.51602	0.0248898		ENSG00000198673	1.12495	0.0197955
								ENSG00000143631	-2.09664	0.0252384		ENSG00000170122	1.10745	0.0201746
								ENSG00000162771	3.37432	0.025403		ENSG00000154721	-1.16778	0.0203336
								ENSG00000144488	-3.39932	0.025403		ENSG00000131746	-1.41803	0.0208158
								ENSG00000198939	1.55755	0.0254664		ENSG00000183308	3.56758	0.0208234
								ENSG00000271009	1.16129	0.025653		ENSG00000186197	1.06225	0.0210643
								ENSG00000215022	1.08728	0.0258054		ENSG00000159618	-2.24692	0.0214265
								ENSG00000226380	-1.25099	0.0259429		ENSG00000168675	1.42631	0.0214265
								ENSG00000167995	-1.36227	0.0259817		ENSG00000126860	-1.43443	0.0215373
								ENSG00000279569	-1.11441	0.0260815		ENSG00000229951	-1.19414	0.0216213
								ENSG00000261366	1.47355	0.0263669		ENSG00000262823	-2.66133	0.0216565
								ENSG00000258789	1.25116	0.0264683		ENSG00000159403	1.22012	0.02172
								ENSG00000123700	1.60887	0.0266308		ENSG00000140968	-1.99448	0.0218352
								ENSG00000164406	1.10683	0.0267604		ENSG00000259088	-1.2288	0.0218896
								ENSG00000171401	1.54624	0.0268087		ENSG00000228526	-1.81499	0.0219925
								ENSG00000274292	1.35182	0.0269227		ENSG00000182218	-1.36937	0.0220086
								ENSG00000116141	1.52773	0.0276548		ENSG00000167711	-1.35161	0.0222309
								ENSG00000143167	1.34918	0.02801		ENSG00000228434	1.26372	0.0224849
								ENSG00000148965	1.84879	0.028737		ENSG00000172000	-3.01008	0.0226778
								ENSG00000124915	-1.12949	0.028786		ENSG00000100218	-1.10391	0.0227182
								ENSG00000287729	1.62364	0.0291077		ENSG00000162511	2.91069	0.0227182
								ENSG00000170961	-2.83225	0.0292649		ENSG00000187808	-1.46247	0.0227531
								ENSG00000175886	-1.14479	0.0294404		ENSG00000173334	-1.0862	0.0229039
								ENSG00000279307	-1.7093	0.029711		ENSG00000261754	1.13141	0.022969
								ENSG00000235847	-1.22095	0.0310763		ENSG00000182521	-1.34403	0.022998
								ENSG00000135437	1.091	0.0310794		ENSG00000021300	-3.58283	0.0230964
								ENSG00000237813	-1.05401	0.0311242		ENSG00000169129	-1.00738	0.023331
								ENSG00000044524	-1.08822	0.0311347		ENSG00000226471	-1.15189	0.023345
								ENSG00000232645	1.18046	0.0311347		ENSG00000280149	-1.19077	0.0233783
								ENSG00000134184	-1.01745	0.0311613		ENSG00000152661	-3.77474	0.0234904
								ENSG00000240184	-1.06361	0.0311818		ENSG00000267767	1.1935	0.0235314
								ENSG00000131910	-3.27986	0.0317604		ENSG00000148935	1.84851	0.0235662
								ENSG00000185345	1.0711	0.0317969		ENSG00000235169	-3.58418	0.0237773
								ENSG00000279747	1.07658	0.0318115		ENSG00000236451	-1.0552	0.0239605
								ENSG00000227076	-1.0988	0.0318314		ENSG00000135324	1.24146	0.0239828
								ENSG00000169994	1.24019	0.0318338		ENSG00000148357	-1.30648	0.0241461
								ENSG00000175793	-1.02016	0.0330326		ENSG00000151136	3.43159	0.0241692
								ENSG00000205853	-1.12183	0.033361		ENSG00000259585	-1.29812	0.0243298
								ENSG00000001617	1.00723	0.0333772		ENSG00000173535	-1.22396	0.02444
								ENSG00000232653	1.38621	0.0335363		ENSG00000235300	-3.51568	0.0251005
								ENSG00000223960	-3.35922	0.0336655		ENSG00000271344	1.24431	0.0252229
								ENSG00000281100	1.43698	0.0337297		ENSG00000235481	1.6314	0.0253477
								ENSG00000149380	1.25571	0.0337664		ENSG00000254966	-1.66838	0.0259702
								ENSG00000163806	1.27968	0.033913		ENSG00000147697	3.78585	0.0260204
								ENSG00000168913	1.54688	0.0345662		ENSG00000150347	3.52131	0.026495
								ENSG00000232907	1.73384	0.0347068		ENSG00000231105	-1.40903	0.0268291
								ENSG00000231369	-1.20855	0.0347899		ENSG00000246731	1.04214	0.0271418
								ENSG00000006210	1.62898	0.0347899		ENSG00000149922	-1.26278	0.0272526
								ENSG00000115935	-2.42679	0.0354339		ENSG00000223813	3.52155	0.0272526
								ENSG00000128262	3.28142	0.035713		ENSG00000232774	1.60226	0.0272532
								ENSG00000154262	3.27483	0.0360688		ENSG00000076641	3.52057	0.0272797
								ENSG00000203867	-1.1241	0.0362958		ENSG00000261801	-1.79696	0.0276497
								ENSG00000248719	1.01065	0.0367856		ENSG00000260710	-2.51156	0.0276722
								ENSG00000278467	1.04113	0.0369221		ENSG00000124657	2.1848	0.0277042
								ENSG00000169507	3.2777	0.0375325		ENSG00000267174	-1.20392	0.0282361
								ENSG00000113231	-1.28611	0.0381618		ENSG00000234614	-1.17917	0.028533
								ENSG00000289428	1.16573	0.0381774		ENSG00000182866	-1.55322	0.028626
								ENSG00000116039	1.31139	0.0383218		ENSG00000112964	1.11554	0.028628
								ENSG00000235527	1.07325	0.0387729		ENSG00000137857	3.52184	0.0286557
								ENSG00000162366	1.17555	0.0390251		ENSG00000108924	-1.45666	0.0287853
								ENSG00000170989	-3.37837	0.0396398		ENSG00000170442	1.72001	0.0290267
								ENSG00000226053	-2.7289	0.0396703		ENSG00000271151	1.31481	0.029619
								ENSG00000236714	-1.47632	0.0405207		ENSG00000129048	3.51356	0.0296901
								ENSG00000278861	1.04686	0.0407234		ENSG00000168907	-1.73323	0.0297856
								ENSG00000106772	1.1571	0.0407292		ENSG00000203943	2.8833	0.0299836
								ENSG00000204385	1.01123	0.0408762		ENSG00000235098	1.04203	0.0302093
								ENSG00000159527	1.46726	0.0411137		ENSG00000095370	-1.0199	0.030361
								ENSG00000114455	1.58373	0.0411531		ENSG00000106772	-3.58087	0.0303784
								ENSG00000273901	1.50875	0.0415532		ENSG00000084110	1.23962	0.0307331
								ENSG00000182873	-1.29219	0.0421915		ENSG00000175697	-1.21505	0.0308884
								ENSG00000118307	1.0363	0.0423962		ENSG00000168398	1.9302	0.0308884
								ENSG00000269113	-1.46174	0.0424786		ENSG00000185187	-3.27435	0.0308998
								ENSG00000144152	1.29985	0.042495		ENSG00000205143	-1.40761	0.0309382
								ENSG00000104903	-1.35312	0.0426256		ENSG00000270393	1.01679	0.0309922
								ENSG00000227063	-1.13815	0.0426562		ENSG00000285130	-1.31997	0.0312744
								ENSG00000114547	1.00189	0.0427468		ENSG00000261040	1.6066	0.0313972
								ENSG00000154608	1.49253	0.0428601		ENSG00000135919	-1.04592	0.0316071
								ENSG00000270021	1.14624	0.0440441		ENSG00000289415	-1.20244	0.0316147
								ENSG00000278899	1.19794	0.0441777		ENSG00000163817	-3.27423	0.0316467
								ENSG00000132746	1.25423	0.0443478		ENSG00000239605	3.2965	0.0317258
								ENSG00000224389	1.5852	0.0454278		ENSG00000163075	1.18239	0.0319641
								ENSG00000229808	-1.25171	0.0459886		ENSG00000262655	-2.09444	0.0322107
								ENSG00000183091	1.52578	0.0459906		ENSG00000166825	-2.09114	0.0324383
								ENSG00000132837	1.20966	0.0460196		ENSG00000204396	-1.02339	0.0324398
								ENSG00000285922	-2.74049	0.0468455		ENSG00000260948	-1.09927	0.0324906
								ENSG00000213881	-1.29249	0.0469109		ENSG00000245281	2.88125	0.0329871
								ENSG00000015413	-1.16629	0.0482549		ENSG00000258944	1.00801	0.0329953
								ENSG00000188107	-1.65194	0.0482648		ENSG00000010610	-1.6316	0.0329972
								ENSG00000164404	1.01367	0.0484155		ENSG00000181856	-1.58674	0.0331673
								ENSG00000233338	1.98109	0.0484233		ENSG00000093100	1.49158	0.0340584
								ENSG00000215630	1.8135	0.0488739		ENSG00000072818	-1.56874	0.034164
								ENSG00000261118	1.05045	0.0489372		ENSG00000130545	-1.07688	0.0341783
								ENSG00000262831	-1.21069	0.0497014		ENSG00000283283	3.52961	0.0344964
								ENSG00000179111	-1.22775	0.0499409		ENSG00000125510	-1.08979	0.0345211
												ENSG00000119411	-2.33922	0.0345511
												ENSG00000262160	-3.36193	0.0350894
												ENSG00000139626	1.28424	0.0353873
												ENSG00000113073	-1.74316	0.0354341
												ENSG00000005001	-3.36152	0.035506
												ENSG00000181585	-1.02482	0.0355539
												ENSG00000179715	-3.36167	0.0356454
												ENSG00000185306	-1.17863	0.0360191
												ENSG00000260934	3.52331	0.0362143
												ENSG00000123342	1.4215	0.0362295
												ENSG00000198729	1.0144	0.0364037
												ENSG00000272379	1.31202	0.0364054
												ENSG00000042062	-3.36195	0.0368089
												ENSG00000271789	1.22224	0.036967
												ENSG00000170458	-1.29081	0.0369978
												ENSG00000173567	1.02666	0.0370257
												ENSG00000116962	2.0799	0.0371005
												ENSG00000286681	1.03156	0.0376104
												ENSG00000271945	1.16545	0.0378459
												ENSG00000137975	1.80069	0.0381889
												ENSG00000279748	1.45155	0.0382956
												ENSG00000151702	-1.63263	0.0387608
												ENSG00000267394	1.10588	0.03879
												ENSG00000204335	-2.83433	0.0388436
												ENSG00000182870	-3.36101	0.0391056
												ENSG00000121552	-3.27266	0.0393135
												ENSG00000142700	1.92355	0.0400227
												ENSG00000158022	-3.36128	0.04018
												ENSG00000180537	-1.21263	0.0403033
												ENSG00000250073	-1.36714	0.0403858
												ENSG00000188897	1.17579	0.0403879
												ENSG00000231170	-1.15563	0.040766
												ENSG00000237489	1.10904	0.0408474
												ENSG00000243056	-1.37223	0.041066
												ENSG00000259207	-1.10035	0.0415342
												ENSG00000260892	-1.39898	0.0418389
												ENSG00000171435	-1.14658	0.0418389
												ENSG00000247033	-1.18826	0.0421859
												ENSG00000167244	-1.08521	0.0423075
												ENSG00000019582	1.23874	0.042322
												ENSG00000050165	-2.4147	0.0427034
												ENSG00000245017	-1.55525	0.0434611
												ENSG00000115556	1.30305	0.0437003
												ENSG00000273445	-1.28407	0.0439975
												ENSG00000234665	-1.74687	0.0440073
												ENSG00000282870	-2.72868	0.0441772
												ENSG00000213694	1.35134	0.0445209
												ENSG00000143001	-3.13877	0.0449493
												ENSG00000131771	-1.26553	0.0449906
												ENSG00000095539	-2.24454	0.0452086
												ENSG00000241322	1.73393	0.0459545
												ENSG00000272638	1.32511	0.0462783
												ENSG00000100053	-1.14568	0.0464199
												ENSG00000272010	1.21321	0.0467925
												ENSG00000274818	1.17911	0.0469521
												ENSG00000143995	3.25731	0.0470352
												ENSG00000235513	-1.85251	0.0471445
												ENSG00000185634	-1.3333	0.0471445
												ENSG00000177453	-1.29422	0.0473103
												ENSG00000179023	3.25712	0.0477277
												ENSG00000107147	-1.39984	0.0477814
												ENSG00000231924	-1.28069	0.0478135
												ENSG00000203326	-3.27424	0.0483235
												ENSG00000261737	1.3653	0.0490993
												ENSG00000249679	-1.0351	0.049532
												ENSG00000204516	-1.1291	0.0497078
												ENSG00000138356	-1.41562	0.0497768
												ENSG00000231542	1.06837	0.0499681

## Sheet: Supplementary Table S9
Supplementary Table S8 - DEGs of MIA PACA-2 after exposure to the combination of Sotorasib, Trametinib and Buparlisib
MIA PACA-2
Ensembl Gene ID	log2FoldChange	padj
ENSG00000196141	-1.28916	1.54165e-69
ENSG00000163814	-2.19245	4.03681e-68
ENSG00000136231	-1.36211	3.86558e-60
ENSG00000159167	-2.39157	5.7243e-49
ENSG00000164626	-1.76023	2.30407e-46
ENSG00000118257	-1.84252	2.97926e-41
ENSG00000188910	-2.01642	4.04656e-37
ENSG00000133805	-1.63953	3.77527e-36
ENSG00000109861	-1.66729	6.57975e-33
ENSG00000130164	-1.14215	9.45559e-33
ENSG00000156510	-1.77708	3.07323e-32
ENSG00000275131	-1.63441	1.02842e-31
ENSG00000100994	-1.0893	6.44191e-31
ENSG00000197415	-1.20615	1.28125e-29
ENSG00000157227	-1.6605	1.33962e-29
ENSG00000164543	-1.35786	2.67205e-29
ENSG00000174136	-1.02418	3.66244e-29
ENSG00000143669	-1.34481	3.7661e-29
ENSG00000117461	1.39055	8.88957e-29
ENSG00000186854	-1.89138	1.93913e-28
ENSG00000019549	2.24403	3.37978e-26
ENSG00000137819	-1.88898	3.37978e-26
ENSG00000128564	-2.13964	9.79074e-26
ENSG00000164251	-1.29911	1.11646e-25
ENSG00000183087	1.1499	1.81468e-25
ENSG00000169247	-1.22866	2.17892e-25
ENSG00000148175	-1.87244	3.28335e-25
ENSG00000116016	-1.90379	5.41784e-25
ENSG00000171621	1.1411	1.23333e-24
ENSG00000115129	1.42423	2.49719e-24
ENSG00000066248	-1.70069	7.63285e-24
ENSG00000135318	-1.19097	7.83301e-24
ENSG00000141738	-1.22606	2.93798e-23
ENSG00000067798	-2.61816	5.46706e-23
ENSG00000139192	1.37997	1.49265e-22
ENSG00000134070	-1.6805	2.13463e-22
ENSG00000228705	-3.48227	2.45205e-22
ENSG00000135540	-1.21418	4.12233e-22
ENSG00000238266	-4.12332	4.62911e-22
ENSG00000106366	-1.77603	9.48173e-22
ENSG00000172840	-1.092	1.67833e-21
ENSG00000281406	-3.76026	3.06075e-21
ENSG00000002079	-4.12631	2.43449e-20
ENSG00000134668	-2.02172	2.60622e-20
ENSG00000065809	1.33248	3.36344e-20
ENSG00000151743	-1.24216	3.36344e-20
ENSG00000243566	1.77678	4.5392e-20
ENSG00000164692	1.46432	7.87413e-20
ENSG00000158859	-3.45142	1.40399e-19
ENSG00000139631	1.12956	1.11348e-18
ENSG00000006459	-1.18257	1.15173e-18
ENSG00000134827	-1.73041	1.2221e-18
ENSG00000023171	-1.25791	1.64983e-18
ENSG00000188064	1.06823	2.05553e-18
ENSG00000100867	4.07073	2.71263e-18
ENSG00000164379	-2.23017	3.66817e-18
ENSG00000287996	1.07513	3.75864e-18
ENSG00000179094	-1.29428	4.61033e-18
ENSG00000205220	1.58145	9.3205e-18
ENSG00000128567	-1.18747	9.94133e-18
ENSG00000149968	-2.20835	1.32686e-17
ENSG00000135047	-1.02539	2.02274e-17
ENSG00000112769	-1.99668	2.34357e-17
ENSG00000106077	1.01504	2.53643e-17
ENSG00000100003	-1.1752	3.03863e-17
ENSG00000107960	-1.12314	3.15574e-17
ENSG00000125347	1.1259	3.15604e-17
ENSG00000112139	1.28639	4.00407e-17
ENSG00000164124	-1.09164	4.91489e-17
ENSG00000144583	-2.04938	5.09623e-17
ENSG00000147854	-1.02271	5.33263e-17
ENSG00000197930	-1.19058	7.64836e-17
ENSG00000160606	1.17245	1.2947e-16
ENSG00000133657	-1.02389	2.02323e-16
ENSG00000229953	-1.28368	3.12263e-16
ENSG00000250072	-1.44101	3.37866e-16
ENSG00000071575	-1.39395	4.83045e-16
ENSG00000178445	-2.11242	7.5778e-16
ENSG00000196562	2.17541	7.5778e-16
ENSG00000116793	1.00474	9.43668e-16
ENSG00000049323	1.60954	1.42555e-15
ENSG00000156398	1.15612	1.47638e-15
ENSG00000168672	-1.39859	1.75719e-15
ENSG00000025039	-1.05221	2.06539e-15
ENSG00000169306	-1.8248	2.314e-15
ENSG00000273706	-1.35905	2.62306e-15
ENSG00000174130	-2.3977	3.72888e-15
ENSG00000154864	1.51916	4.62644e-15
ENSG00000109586	1.06524	4.78787e-15
ENSG00000126368	-1.45359	5.89016e-15
ENSG00000171316	-1.2809	6.26512e-15
ENSG00000108187	1.30597	6.79421e-15
ENSG00000125744	-1.37064	7.90391e-15
ENSG00000197467	-2.11651	9.5573e-15
ENSG00000214145	-3.15258	9.64421e-15
ENSG00000075223	1.29093	1.10942e-14
ENSG00000106948	-1.08178	1.14552e-14
ENSG00000237330	-3.40082	1.24219e-14
ENSG00000181652	-4.25693	1.76006e-14
ENSG00000095739	2.58419	1.86827e-14
ENSG00000033867	-1.29585	1.88656e-14
ENSG00000166033	1.29865	1.92508e-14
ENSG00000122035	1.34304	1.96966e-14
ENSG00000011422	-1.34892	3.31163e-14
ENSG00000250033	-3.34763	3.94734e-14
ENSG00000105339	-1.07061	4.57469e-14
ENSG00000240602	-2.16694	6.06314e-14
ENSG00000101331	2.44999	8.59371e-14
ENSG00000007968	1.81077	8.99076e-14
ENSG00000161513	1.10051	9.14929e-14
ENSG00000159399	-1.36129	9.52231e-14
ENSG00000138134	-1.734	1.25402e-13
ENSG00000239521	1.20051	1.41326e-13
ENSG00000075618	-1.26881	1.6694e-13
ENSG00000166401	-1.36304	1.74261e-13
ENSG00000156011	-1.15648	1.7462e-13
ENSG00000060566	-3.68083	1.75657e-13
ENSG00000110852	-1.23117	3.19641e-13
ENSG00000164307	1.0304	3.56218e-13
ENSG00000147614	-3.58828	3.70269e-13
ENSG00000105699	1.09141	4.58623e-13
ENSG00000105877	-1.96871	4.94594e-13
ENSG00000157064	1.42135	5.92928e-13
ENSG00000236345	-2.79769	1.05027e-12
ENSG00000145246	1.65457	1.08166e-12
ENSG00000003137	1.41372	1.39745e-12
ENSG00000254901	1.33769	1.463e-12
ENSG00000177380	-1.1417	1.78497e-12
ENSG00000128683	-1.48893	2.24025e-12
ENSG00000173080	-1.96675	2.37345e-12
ENSG00000189057	1.67189	2.60516e-12
ENSG00000181690	-1.48415	3.7096e-12
ENSG00000236017	1.5462	3.88938e-12
ENSG00000188177	-1.16012	3.91992e-12
ENSG00000197355	-1.11333	5.55516e-12
ENSG00000176809	1.05629	6.51422e-12
ENSG00000111674	-1.66013	9.04784e-12
ENSG00000137501	-1.29709	1.3414e-11
ENSG00000175305	1.32567	1.48612e-11
ENSG00000085117	1.3887	1.96627e-11
ENSG00000113070	-1.69337	1.96627e-11
ENSG00000174749	-1.25727	2.557e-11
ENSG00000028277	-1.58416	2.88853e-11
ENSG00000157514	-1.87971	2.89274e-11
ENSG00000175832	-1.07281	2.91268e-11
ENSG00000182836	-2.21736	2.99158e-11
ENSG00000271533	1.2166	3.3701e-11
ENSG00000151575	1.85692	3.45009e-11
ENSG00000112297	-2.69641	3.48903e-11
ENSG00000140678	-4.71275	4.02439e-11
ENSG00000288884	1.15706	4.67667e-11
ENSG00000248079	2.5673	4.83996e-11
ENSG00000182057	1.13422	5.1096e-11
ENSG00000260804	1.66908	5.64013e-11
ENSG00000272068	-1.04895	5.71115e-11
ENSG00000165891	1.19504	6.86782e-11
ENSG00000166473	-1.98402	7.76111e-11
ENSG00000164142	-1.30342	1.01392e-10
ENSG00000248323	-2.00194	1.03044e-10
ENSG00000197582	-1.92445	1.09496e-10
ENSG00000197279	-1.2012	1.15945e-10
ENSG00000059804	-2.56857	1.2324e-10
ENSG00000111424	-1.35546	1.57244e-10
ENSG00000110675	-1.82611	1.72176e-10
ENSG00000088836	1.45181	2.01314e-10
ENSG00000231607	1.23665	2.30652e-10
ENSG00000145911	-1.1102	3.72119e-10
ENSG00000196136	-2.0352	4.11633e-10
ENSG00000226948	-1.70416	6.11786e-10
ENSG00000137709	-3.11568	6.63301e-10
ENSG00000120833	-1.45356	7.10926e-10
ENSG00000132970	-1.87862	7.32765e-10
ENSG00000133321	2.12734	7.41377e-10
ENSG00000103034	-2.05941	7.44215e-10
ENSG00000144821	-2.91867	8.48689e-10
ENSG00000125538	-2.3011	8.7074e-10
ENSG00000101188	-2.63163	8.88184e-10
ENSG00000062038	-1.44938	9.17871e-10
ENSG00000196569	-1.30016	1.09938e-09
ENSG00000288816	-3.38676	1.32489e-09
ENSG00000171246	-1.13859	1.36084e-09
ENSG00000166963	1.20312	1.42216e-09
ENSG00000104381	1.13765	1.47032e-09
ENSG00000258655	-1.22753	1.58063e-09
ENSG00000033327	-1.3649	1.58887e-09
ENSG00000139890	-2.12494	1.59619e-09
ENSG00000139173	1.67927	1.69264e-09
ENSG00000140961	-1.17583	1.71639e-09
ENSG00000153162	-1.56346	1.77877e-09
ENSG00000175556	-1.01474	1.78328e-09
ENSG00000171864	-2.38486	1.93673e-09
ENSG00000285108	-2.27356	2.02177e-09
ENSG00000069667	-1.8376	2.39083e-09
ENSG00000101213	-1.01417	2.6454e-09
ENSG00000103044	2.00572	2.69719e-09
ENSG00000189433	-1.43371	3.80429e-09
ENSG00000250802	1.05519	4.40508e-09
ENSG00000090530	1.09176	4.46783e-09
ENSG00000179841	1.93076	4.54973e-09
ENSG00000273382	1.43855	4.87107e-09
ENSG00000155792	-1.09566	4.87107e-09
ENSG00000131242	-1.02309	5.68184e-09
ENSG00000197580	-1.0268	5.81688e-09
ENSG00000122952	1.08638	6.31482e-09
ENSG00000008513	-1.01675	6.65275e-09
ENSG00000169994	-2.72943	6.69697e-09
ENSG00000240065	1.1947	7.43007e-09
ENSG00000289530	-1.52802	8.72312e-09
ENSG00000196611	-1.88858	1.09009e-08
ENSG00000274383	1.71729	1.11107e-08
ENSG00000184271	-1.0599	1.144e-08
ENSG00000112379	-2.00426	1.23961e-08
ENSG00000275342	-1.28853	1.23961e-08
ENSG00000197536	1.35509	1.3321e-08
ENSG00000169429	-1.75697	1.36848e-08
ENSG00000179148	-1.7145	1.49723e-08
ENSG00000166924	-1.2252	1.50569e-08
ENSG00000187837	1.99242	1.53105e-08
ENSG00000273151	1.26643	1.60449e-08
ENSG00000124813	-1.90464	1.65537e-08
ENSG00000086570	5.64636	1.68304e-08
ENSG00000085741	-1.68784	1.98708e-08
ENSG00000215190	1.28649	1.98708e-08
ENSG00000167552	1.05497	2.16798e-08
ENSG00000070182	-1.81583	2.51774e-08
ENSG00000173530	-1.10781	2.51774e-08
ENSG00000169894	-2.18966	2.59974e-08
ENSG00000106484	1.08097	2.78875e-08
ENSG00000275216	-1.33788	3.04116e-08
ENSG00000150471	1.05155	3.10305e-08
ENSG00000080573	1.87639	3.55021e-08
ENSG00000196968	-1.141	3.67239e-08
ENSG00000242147	-2.35134	3.69309e-08
ENSG00000100558	-5.16118	4.33955e-08
ENSG00000164342	1.20962	4.61794e-08
ENSG00000249992	-1.5472	5.20202e-08
ENSG00000143590	-1.0903	5.63208e-08
ENSG00000277701	1.61876	5.63208e-08
ENSG00000145555	-1.13437	5.74032e-08
ENSG00000196218	-2.42622	6.08998e-08
ENSG00000180720	-1.41137	6.38997e-08
ENSG00000224950	2.09392	6.56173e-08
ENSG00000133519	1.23129	6.85381e-08
ENSG00000172927	-1.09681	7.7321e-08
ENSG00000177685	2.65538	9.10987e-08
ENSG00000102904	1.37864	1.02891e-07
ENSG00000075651	1.50067	1.08565e-07
ENSG00000089847	-1.19306	1.11275e-07
ENSG00000139174	-2.36758	1.13874e-07
ENSG00000230606	1.18395	1.27292e-07
ENSG00000139318	-1.12008	1.28696e-07
ENSG00000105639	-1.33561	1.2932e-07
ENSG00000111331	1.26846	1.30409e-07
ENSG00000109072	2.66953	1.50317e-07
ENSG00000128284	1.54425	1.54699e-07
ENSG00000000971	1.94663	1.85177e-07
ENSG00000234869	-1.5379	1.91517e-07
ENSG00000271605	-3.96063	1.91517e-07
ENSG00000248866	1.39531	1.91517e-07
ENSG00000010818	-1.03507	2.05558e-07
ENSG00000251361	1.24184	2.06719e-07
ENSG00000154133	-3.04952	2.07104e-07
ENSG00000066230	-1.87849	2.50213e-07
ENSG00000116983	-1.79729	2.64373e-07
ENSG00000160712	-1.34529	3.06095e-07
ENSG00000068079	1.01441	3.09404e-07
ENSG00000164741	-1.41156	3.09763e-07
ENSG00000288993	-1.17622	3.11247e-07
ENSG00000185022	-1.03037	3.12502e-07
ENSG00000184497	1.19405	3.44403e-07
ENSG00000197142	2.01807	3.99874e-07
ENSG00000271781	1.59626	4.08336e-07
ENSG00000123892	-1.66326	5.02393e-07
ENSG00000259289	2.47272	5.29309e-07
ENSG00000147378	7.068	5.84435e-07
ENSG00000133055	-1.82055	6.94225e-07
ENSG00000107819	-1.27459	6.94225e-07
ENSG00000272808	-1.29008	6.95563e-07
ENSG00000227630	1.60935	7.04307e-07
ENSG00000261150	-1.46403	7.09735e-07
ENSG00000271755	-2.72823	7.59807e-07
ENSG00000287625	-2.08598	7.75437e-07
ENSG00000112936	1.02103	8.59755e-07
ENSG00000085831	-1.09777	8.71269e-07
ENSG00000273284	-1.58711	1.04912e-06
ENSG00000058085	-2.46372	1.0857e-06
ENSG00000162645	-1.02109	1.09766e-06
ENSG00000151006	-1.20318	1.09957e-06
ENSG00000145536	-1.13918	1.21144e-06
ENSG00000214193	-1.03392	1.21472e-06
ENSG00000215068	1.13419	1.29872e-06
ENSG00000172548	-1.60921	1.40601e-06
ENSG00000168016	1.18736	1.41539e-06
ENSG00000104419	-1.52755	1.43715e-06
ENSG00000130518	1.24109	1.51029e-06
ENSG00000119681	-1.00105	1.56687e-06
ENSG00000236871	1.16749	1.70036e-06
ENSG00000255221	1.09906	1.74912e-06
ENSG00000223784	-1.5798	1.76763e-06
ENSG00000121871	1.98067	1.76763e-06
ENSG00000043039	-1.3254	1.94941e-06
ENSG00000225855	1.17673	1.95019e-06
ENSG00000226332	1.11254	2.04961e-06
ENSG00000010310	-1.32207	2.23086e-06
ENSG00000154358	-1.11374	2.23907e-06
ENSG00000132470	-1.01064	2.25088e-06
ENSG00000132623	1.30075	2.30916e-06
ENSG00000234899	-1.80369	2.3875e-06
ENSG00000130751	-1.01735	2.39936e-06
ENSG00000104888	-1.88264	2.63337e-06
ENSG00000180573	1.16907	2.97393e-06
ENSG00000255182	1.13212	3.13154e-06
ENSG00000177374	-1.02222	3.15471e-06
ENSG00000186352	-1.80745	3.29185e-06
ENSG00000225177	-1.07076	3.31142e-06
ENSG00000173227	-1.08553	3.51357e-06
ENSG00000263327	1.00003	3.52779e-06
ENSG00000231305	1.06206	3.89855e-06
ENSG00000180638	2.60963	3.90746e-06
ENSG00000206561	1.40064	3.92237e-06
ENSG00000163359	-1.01784	3.94162e-06
ENSG00000149633	-1.37357	3.99863e-06
ENSG00000215478	1.58517	4.1648e-06
ENSG00000280239	1.30352	4.21181e-06
ENSG00000061337	1.01824	4.3638e-06
ENSG00000165507	-1.31561	4.38253e-06
ENSG00000175793	2.06879	4.78039e-06
ENSG00000272369	1.57496	4.96001e-06
ENSG00000259456	2.40399	4.99304e-06
ENSG00000159450	1.72013	5.11968e-06
ENSG00000076356	1.96044	5.2923e-06
ENSG00000161270	-2.15024	5.54544e-06
ENSG00000172748	1.02633	5.91777e-06
ENSG00000205922	-1.84553	6.10053e-06
ENSG00000164171	-1.66636	6.63223e-06
ENSG00000124467	-2.22327	7.13563e-06
ENSG00000233695	1.7662	7.20594e-06
ENSG00000137628	1.04463	7.3391e-06
ENSG00000137101	-1.82293	7.36121e-06
ENSG00000165887	3.62446	7.49692e-06
ENSG00000115648	-1.03715	7.90189e-06
ENSG00000120217	-1.75599	8.18519e-06
ENSG00000087085	-1.22022	8.60449e-06
ENSG00000235109	1.01121	8.70764e-06
ENSG00000172137	-3.52261	8.92188e-06
ENSG00000280303	1.29036	8.93871e-06
ENSG00000174808	1.36402	9.09331e-06
ENSG00000110723	-1.06801	9.18087e-06
ENSG00000002822	-1.25529	9.18568e-06
ENSG00000258976	-1.89723	9.18568e-06
ENSG00000278828	1.23905	9.37337e-06
ENSG00000261888	1.59658	9.50676e-06
ENSG00000288018	-1.86156	1.13865e-05
ENSG00000260063	1.26259	1.16415e-05
ENSG00000160460	-1.07525	1.18393e-05
ENSG00000277938	-1.14533	1.22622e-05
ENSG00000143127	-2.31223	1.29097e-05
ENSG00000176438	-1.07607	1.32284e-05
ENSG00000100593	-1.65889	1.349e-05
ENSG00000214274	-1.17593	1.36447e-05
ENSG00000109107	-1.54551	1.36831e-05
ENSG00000286241	-3.10859	1.38504e-05
ENSG00000146205	-1.26487	1.38993e-05
ENSG00000100342	1.02564	1.39437e-05
ENSG00000176125	1.06271	1.53544e-05
ENSG00000112539	1.06797	1.84819e-05
ENSG00000261159	1.5063	1.87386e-05
ENSG00000267069	-3.60737	1.9675e-05
ENSG00000183691	-1.36427	2.0811e-05
ENSG00000181577	-1.88667	2.12465e-05
ENSG00000136237	-1.03496	2.25332e-05
ENSG00000154608	-1.39386	2.36893e-05
ENSG00000138411	1.24672	2.54303e-05
ENSG00000095585	5.82284	2.60997e-05
ENSG00000255468	1.12006	2.66893e-05
ENSG00000248905	-1.47839	2.71735e-05
ENSG00000205181	-1.32325	2.98167e-05
ENSG00000268362	1.03372	2.99573e-05
ENSG00000287051	2.18003	3.14676e-05
ENSG00000245275	1.20712	3.20028e-05
ENSG00000158406	1.54861	3.28265e-05
ENSG00000189410	-1.2427	3.31464e-05
ENSG00000174871	1.19114	3.40401e-05
ENSG00000168918	-2.03435	3.42833e-05
ENSG00000005187	-1.25165	3.59974e-05
ENSG00000138623	-1.0415	3.63886e-05
ENSG00000132688	-1.59783	3.68077e-05
ENSG00000259248	1.25454	4.07284e-05
ENSG00000113083	-3.23389	4.13061e-05
ENSG00000068615	1.11487	4.33928e-05
ENSG00000184730	1.26361	4.34219e-05
ENSG00000181649	-1.49919	4.41168e-05
ENSG00000229081	1.64549	4.5467e-05
ENSG00000258457	1.26508	4.5522e-05
ENSG00000132530	2.77256	4.66187e-05
ENSG00000225339	-1.22535	4.73995e-05
ENSG00000262406	-3.99781	4.78151e-05
ENSG00000149582	-1.21218	4.79633e-05
ENSG00000162552	1.04166	4.95763e-05
ENSG00000134245	-1.03138	5.05187e-05
ENSG00000145107	-2.70748	5.06568e-05
ENSG00000121075	-1.59979	5.2965e-05
ENSG00000128591	-1.28579	5.34866e-05
ENSG00000124762	1.65502	5.41982e-05
ENSG00000213889	-1.14853	5.81458e-05
ENSG00000176894	1.07984	5.87408e-05
ENSG00000151150	-1.07936	6.08334e-05
ENSG00000106031	-1.66576	6.52586e-05
ENSG00000260265	1.21653	6.54725e-05
ENSG00000153832	-1.09488	6.61299e-05
ENSG00000044524	-4.27697	6.71756e-05
ENSG00000168481	-1.54507	6.8996e-05
ENSG00000100583	1.45293	6.94581e-05
ENSG00000241935	1.4589	7.0486e-05
ENSG00000101871	-1.51304	7.42842e-05
ENSG00000266714	-1.06222	7.42842e-05
ENSG00000114268	-1.37597	7.55468e-05
ENSG00000253771	1.64576	7.65497e-05
ENSG00000271141	1.24823	7.84966e-05
ENSG00000266490	1.68587	8.01011e-05
ENSG00000133134	-1.06389	8.41853e-05
ENSG00000205336	-1.43941	8.49925e-05
ENSG00000272636	-1.80105	8.77278e-05
ENSG00000232600	2.29966	9.58421e-05
ENSG00000258919	-2.96195	9.76506e-05
ENSG00000183668	-1.16415	0.000103614
ENSG00000132744	1.90837	0.000107081
ENSG00000204584	1.61558	0.000109911
ENSG00000135407	1.2654	0.000109911
ENSG00000109472	1.50307	0.000111507
ENSG00000101670	-1.10017	0.000115417
ENSG00000211448	1.88279	0.000118689
ENSG00000135245	-1.12495	0.000122781
ENSG00000135362	-1.18618	0.000125775
ENSG00000259207	-2.04675	0.000132466
ENSG00000173868	3.05317	0.000133318
ENSG00000229719	-2.05864	0.000145881
ENSG00000277196	1.71724	0.000146012
ENSG00000233058	-1.12763	0.000148602
ENSG00000129990	-1.34012	0.000149737
ENSG00000286966	-1.97937	0.000149737
ENSG00000185436	-1.01728	0.000151272
ENSG00000196754	1.68899	0.000155843
ENSG00000184635	-1.17471	0.000163074
ENSG00000107796	1.01604	0.000164184
ENSG00000089199	1.4717	0.000164929
ENSG00000244675	-1.27604	0.000169332
ENSG00000205129	-1.64629	0.000169563
ENSG00000226510	-1.79894	0.000179713
ENSG00000198417	1.26475	0.000183971
ENSG00000031081	-1.06945	0.000185367
ENSG00000102001	-1.6798	0.000192009
ENSG00000089127	1.05207	0.000196847
ENSG00000278112	1.88892	0.000198563
ENSG00000233396	-1.01922	0.000204979
ENSG00000286395	-1.48602	0.000206335
ENSG00000110934	-1.39145	0.000214054
ENSG00000285331	1.0687	0.000220758
ENSG00000196074	-1.16805	0.000221409
ENSG00000196517	1.01997	0.000235073
ENSG00000273654	-1.65367	0.000235109
ENSG00000286826	1.22766	0.000239784
ENSG00000138166	-1.30101	0.000244199
ENSG00000261578	-1.06398	0.000246596
ENSG00000238039	1.76895	0.000248242
ENSG00000129910	-1.3727	0.000253835
ENSG00000182179	1.07532	0.000255698
ENSG00000070886	-1.04481	0.000257433
ENSG00000100505	-1.95226	0.000258032
ENSG00000132561	1.10724	0.000261275
ENSG00000244649	5.0815	0.000261477
ENSG00000151623	-1.50625	0.000269514
ENSG00000145358	-1.56262	0.000270216
ENSG00000173013	1.03795	0.000279405
ENSG00000260284	-3.65986	0.000294698
ENSG00000179397	1.06024	0.00030216
ENSG00000176732	1.10751	0.0003069
ENSG00000125144	1.03705	0.000309113
ENSG00000178127	-1.16965	0.000310685
ENSG00000270062	1.83541	0.000317877
ENSG00000170689	-1.38527	0.000320194
ENSG00000229689	1.19933	0.00032459
ENSG00000272695	1.81545	0.000334281
ENSG00000205363	1.09408	0.000334462
ENSG00000120875	-1.14589	0.00034469
ENSG00000175279	1.17611	0.000370004
ENSG00000168135	-1.36704	0.000371939
ENSG00000223653	-1.31596	0.000391836
ENSG00000137752	1.38045	0.000394365
ENSG00000213085	-1.55597	0.00039537
ENSG00000171962	1.06803	0.00040041
ENSG00000286873	1.21191	0.000412214
ENSG00000136514	1.67838	0.000412449
ENSG00000182326	1.46754	0.000441228
ENSG00000245975	1.03601	0.000464607
ENSG00000273373	1.36837	0.000487975
ENSG00000260361	1.91532	0.000502694
ENSG00000105464	-2.38111	0.000512981
ENSG00000196787	1.18502	0.000514083
ENSG00000188316	1.67095	0.000518483
ENSG00000131471	-1.04689	0.000522725
ENSG00000135374	2.65359	0.000523008
ENSG00000198353	1.8877	0.000523199
ENSG00000213937	-1.1415	0.000525397
ENSG00000164125	-2.64485	0.000556033
ENSG00000205436	1.70289	0.000557198
ENSG00000289275	2.04554	0.000570367
ENSG00000136352	-2.13676	0.000584671
ENSG00000197594	1.26478	0.000597861
ENSG00000105289	-1.43573	0.000610255
ENSG00000177409	4.91193	0.000612732
ENSG00000132274	2.4622	0.000616717
ENSG00000185614	1.53202	0.000625606
ENSG00000104953	-1.00818	0.000640342
ENSG00000215915	-1.48688	0.000666559
ENSG00000101115	-1.49529	0.000674071
ENSG00000125430	-1.16042	0.000682948
ENSG00000164849	-1.09631	0.000687462
ENSG00000259306	1.25523	0.0006939
ENSG00000238279	1.55123	0.000709602
ENSG00000012124	-5.15204	0.000712823
ENSG00000117245	-1.62467	0.000715292
ENSG00000171346	1.06088	0.00072135
ENSG00000125775	-2.25466	0.000725415
ENSG00000257732	-1.2009	0.000736585
ENSG00000241489	1.20048	0.000738758
ENSG00000159208	-1.18691	0.000743389
ENSG00000271646	1.02544	0.000756688
ENSG00000084734	-2.1196	0.000758311
ENSG00000162520	1.15637	0.000799823
ENSG00000233818	-1.82515	0.00082106
ENSG00000187889	1.22829	0.000836832
ENSG00000105668	-1.37091	0.000840102
ENSG00000183760	-4.66931	0.000846826
ENSG00000243766	-1.81855	0.000847248
ENSG00000278341	1.07041	0.000861523
ENSG00000270177	1.276	0.00090296
ENSG00000128918	1.25993	0.000923022
ENSG00000138669	-1.25161	0.000934547
ENSG00000254634	-1.34525	0.000941852
ENSG00000006210	2.75015	0.00094699
ENSG00000182389	-1.20521	0.000953906
ENSG00000251127	-1.84749	0.000955571
ENSG00000100100	1.32267	0.000968006
ENSG00000088002	-1.02235	0.000975625
ENSG00000198520	1.08592	0.000976572
ENSG00000223949	-1.19592	0.000985415
ENSG00000256043	1.03066	0.00100882
ENSG00000164308	1.10907	0.00105057
ENSG00000112599	-1.15536	0.00109937
ENSG00000130487	1.28918	0.00110352
ENSG00000268655	-1.68914	0.00111032
ENSG00000167105	-1.53568	0.00111152
ENSG00000285437	1.16791	0.00112498
ENSG00000279425	1.64879	0.00116266
ENSG00000286315	1.46583	0.00116391
ENSG00000231389	1.42449	0.00119239
ENSG00000114541	-1.78399	0.00119401
ENSG00000168491	-1.14023	0.00122174
ENSG00000217648	1.56032	0.00125834
ENSG00000234617	1.23431	0.00127727
ENSG00000169760	-1.88251	0.00130083
ENSG00000260257	1.10188	0.00132322
ENSG00000277559	1.02143	0.00134163
ENSG00000128242	-1.24305	0.00135747
ENSG00000104368	1.79006	0.00135959
ENSG00000235098	1.43903	0.00136331
ENSG00000129749	1.16457	0.00137374
ENSG00000163412	-1.11405	0.00138383
ENSG00000287865	-1.20382	0.00138383
ENSG00000175471	-1.5848	0.00141957
ENSG00000163071	1.7984	0.00152623
ENSG00000246777	1.1296	0.00152912
ENSG00000170122	1.42134	0.00161648
ENSG00000233554	4.60016	0.00162303
ENSG00000262655	-4.37547	0.00162895
ENSG00000233622	-2.34166	0.00175127
ENSG00000287757	1.2888	0.00175542
ENSG00000256262	3.35212	0.00177997
ENSG00000248677	1.99922	0.00178622
ENSG00000105672	1.40865	0.00184241
ENSG00000203392	-1.49029	0.00194736
ENSG00000262904	2.52377	0.00195664
ENSG00000183979	1.66306	0.00197188
ENSG00000276600	-1.09627	0.00199464
ENSG00000196747	1.7981	0.00210776
ENSG00000162069	1.70461	0.00211017
ENSG00000129167	2.10199	0.00211824
ENSG00000222032	-1.29898	0.0021533
ENSG00000287787	1.38903	0.002191
ENSG00000172638	-1.06936	0.00221344
ENSG00000275888	-2.36791	0.0022228
ENSG00000273137	1.71699	0.00224634
ENSG00000140254	-1.34129	0.00224985
ENSG00000272129	1.18692	0.00226019
ENSG00000283167	4.73763	0.00226268
ENSG00000258404	-3.96375	0.00233159
ENSG00000104413	-1.11413	0.00234456
ENSG00000224251	1.34015	0.00234625
ENSG00000271367	1.94724	0.00240849
ENSG00000287670	-1.04362	0.00243054
ENSG00000280417	1.18504	0.00246893
ENSG00000250271	-1.42803	0.00246932
ENSG00000254027	1.61008	0.00247885
ENSG00000274414	-1.06219	0.00249218
ENSG00000171388	-1.28864	0.00249955
ENSG00000138271	-1.22704	0.00250264
ENSG00000197046	-1.81284	0.00251758
ENSG00000159166	-2.3638	0.00255388
ENSG00000146678	-1.67645	0.00255388
ENSG00000074370	-1.43431	0.00275163
ENSG00000250900	-1.20464	0.00275841
ENSG00000277639	1.28334	0.00292288
ENSG00000182931	-1.58345	0.00294044
ENSG00000272979	-2.03124	0.00295604
ENSG00000163536	1.15067	0.00295672
ENSG00000257038	1.25592	0.00299671
ENSG00000142149	1.28754	0.00301157
ENSG00000196275	1.12334	0.00301324
ENSG00000169218	1.39223	0.00302402
ENSG00000179023	4.32923	0.00308801
ENSG00000230109	1.06897	0.00310331
ENSG00000287170	1.42863	0.00316178
ENSG00000286522	1.74569	0.0032081
ENSG00000203697	1.20722	0.00324533
ENSG00000124097	1.30627	0.00329279
ENSG00000159388	1.27841	0.00331633
ENSG00000269473	1.14289	0.00335506
ENSG00000272841	1.0578	0.00338605
ENSG00000128408	1.03198	0.00340587
ENSG00000166819	-2.00825	0.00346499
ENSG00000204789	-2.21044	0.00351359
ENSG00000223764	1.58668	0.00351952
ENSG00000134986	-1.03788	0.00358785
ENSG00000182791	1.04453	0.0036055
ENSG00000273893	1.12212	0.00364865
ENSG00000174125	-2.36058	0.00364865
ENSG00000284707	1.16518	0.00376659
ENSG00000107159	-4.61011	0.00378675
ENSG00000138642	1.06067	0.00394052
ENSG00000114378	-1.11006	0.00396438
ENSG00000186642	-1.14718	0.00407054
ENSG00000102962	-1.7316	0.00411012
ENSG00000112182	-1.75376	0.0041319
ENSG00000164683	1.87076	0.00413391
ENSG00000289609	-1.76968	0.00418965
ENSG00000212766	-1.01065	0.00434895
ENSG00000274386	-1.07359	0.00445242
ENSG00000182795	-2.6712	0.00450808
ENSG00000075290	-1.38695	0.00470941
ENSG00000170667	-1.29899	0.00476307
ENSG00000105825	-2.3056	0.00484005
ENSG00000136167	-3.31154	0.00496397
ENSG00000180537	-1.62536	0.0050288
ENSG00000167895	-1.86969	0.00505174
ENSG00000198225	-1.22245	0.00513264
ENSG00000181908	-1.34314	0.0051469
ENSG00000254343	-1.13132	0.00515583
ENSG00000135480	2.03931	0.00516109
ENSG00000177614	1.60242	0.00517529
ENSG00000268041	-1.21729	0.00520674
ENSG00000279145	-1.42933	0.0053494
ENSG00000166825	-3.00312	0.00540536
ENSG00000128340	-1.27729	0.00541463
ENSG00000236714	-1.18361	0.00554423
ENSG00000231924	-1.75234	0.00558754
ENSG00000163823	-1.01489	0.00568351
ENSG00000281392	1.40949	0.00575139
ENSG00000114656	-1.45757	0.00578899
ENSG00000106852	-1.3091	0.00580279
ENSG00000278385	2.57019	0.00604376
ENSG00000228434	1.46338	0.00627896
ENSG00000285669	1.32842	0.00628997
ENSG00000109576	1.13345	0.00654431
ENSG00000160013	-2.0576	0.00687753
ENSG00000230882	-1.81514	0.00706641
ENSG00000186007	-4.01713	0.00721711
ENSG00000228526	-1.97345	0.00729535
ENSG00000267767	1.37888	0.00729535
ENSG00000170442	2.01356	0.0076779
ENSG00000259081	1.17669	0.00769796
ENSG00000250508	4.02619	0.00783946
ENSG00000140297	-4.15804	0.00784189
ENSG00000275880	-1.03282	0.00787906
ENSG00000188897	1.46689	0.00788853
ENSG00000253508	-3.48067	0.00790471
ENSG00000135114	1.15263	0.00791449
ENSG00000225674	-1.46985	0.00795072
ENSG00000270558	1.20663	0.00798758
ENSG00000164746	-3.50454	0.00805852
ENSG00000288728	1.79064	0.00809564
ENSG00000148483	-1.69184	0.00825878
ENSG00000249631	-1.24161	0.00826101
ENSG00000157613	-1.07557	0.00826858
ENSG00000279086	-2.0556	0.00827901
ENSG00000272010	1.53181	0.00830931
ENSG00000168490	-1.7012	0.00852995
ENSG00000157510	-1.2777	0.00866705
ENSG00000137561	1.1691	0.00870783
ENSG00000167772	-1.90124	0.00874245
ENSG00000275620	-1.40114	0.00876435
ENSG00000100170	-3.41927	0.00887838
ENSG00000074966	-1.13601	0.00894225
ENSG00000149573	2.47615	0.00919924
ENSG00000159712	1.09487	0.00942405
ENSG00000099957	1.12181	0.00947958
ENSG00000135324	1.36533	0.00949766
ENSG00000143995	3.89685	0.00968572
ENSG00000196415	-1.83346	0.00983985
ENSG00000237017	1.23754	0.0100748
ENSG00000101445	-1.18246	0.0101132
ENSG00000136235	-1.18029	0.0102302
ENSG00000267733	-1.11296	0.0103279
ENSG00000241484	-3.32714	0.0104239
ENSG00000248514	-1.33969	0.0105949
ENSG00000170075	1.46046	0.0108663
ENSG00000264278	1.14851	0.0108903
ENSG00000213468	-1.59606	0.0108955
ENSG00000254694	-1.34773	0.010976
ENSG00000125531	-2.85595	0.0110087
ENSG00000175874	-1.03989	0.0110087
ENSG00000108342	-1.33187	0.0112582
ENSG00000177599	-1.41122	0.0119392
ENSG00000074660	-1.17892	0.0121188
ENSG00000120328	1.07262	0.0121747
ENSG00000270882	2.44486	0.0124218
ENSG00000162344	-1.58704	0.0124344
ENSG00000132702	-1.30729	0.0124656
ENSG00000135919	-1.12667	0.0125795
ENSG00000054179	-3.66715	0.0125843
ENSG00000175877	1.63029	0.0126201
ENSG00000113389	-1.77664	0.0128235
ENSG00000204131	-1.10481	0.0129511
ENSG00000272425	1.54081	0.0130004
ENSG00000198673	1.18055	0.0131375
ENSG00000159403	1.32467	0.0132134
ENSG00000240216	-1.38022	0.0132481
ENSG00000215458	3.3231	0.0136154
ENSG00000091536	-1.24881	0.0137186
ENSG00000106327	-1.3009	0.0137727
ENSG00000204389	1.84594	0.0138437
ENSG00000272144	1.26774	0.0139189
ENSG00000169884	-3.66337	0.0141255
ENSG00000236914	1.90984	0.0141519
ENSG00000287376	-1.06037	0.0142189
ENSG00000284602	1.17338	0.0143458
ENSG00000155749	-1.54087	0.0145831
ENSG00000177181	-1.14427	0.0146727
ENSG00000272189	3.75069	0.0147021
ENSG00000204323	-2.73759	0.014784
ENSG00000050165	-2.85213	0.014969
ENSG00000188582	-1.31348	0.0149927
ENSG00000267030	1.10949	0.0153682
ENSG00000198774	-1.3414	0.0154324
ENSG00000229816	-1.15777	0.0154832
ENSG00000179331	-1.01017	0.0154907
ENSG00000076641	3.7237	0.0157309
ENSG00000273156	1.09556	0.0158761
ENSG00000123685	-1.13152	0.0159185
ENSG00000163909	-1.13834	0.015952
ENSG00000251259	-1.04921	0.0164324
ENSG00000198155	-1.1125	0.0167618
ENSG00000260710	-2.30375	0.0172059
ENSG00000227906	-1.53351	0.0172505
ENSG00000215241	1.33503	0.0177877
ENSG00000124126	-3.12047	0.0178809
ENSG00000288759	-1.12324	0.0181411
ENSG00000237975	1.04317	0.018307
ENSG00000111859	1.32376	0.0183775
ENSG00000168447	-3.53013	0.0184183
ENSG00000286853	-1.49648	0.0188296
ENSG00000169252	-1.30627	0.0188554
ENSG00000280106	1.03257	0.0188676
ENSG00000124657	2.3021	0.0190054
ENSG00000272870	-1.10633	0.0190318
ENSG00000263235	1.32516	0.0190591
ENSG00000203985	-3.65601	0.0190591
ENSG00000259488	1.09368	0.0193513
ENSG00000260589	1.35483	0.0193702
ENSG00000005001	-3.74011	0.0198539
ENSG00000251666	1.35974	0.0199747
ENSG00000139714	-1.20755	0.019977
ENSG00000288979	-1.04776	0.020386
ENSG00000172000	-2.17708	0.0205017
ENSG00000154721	-1.18373	0.0206708
ENSG00000261040	1.69561	0.0208061
ENSG00000103056	1.33171	0.0208506
ENSG00000237276	-1.01241	0.0209278
ENSG00000289019	1.39067	0.0212547
ENSG00000271009	1.28994	0.0214915
ENSG00000154874	-1.04056	0.0217293
ENSG00000117020	-1.01153	0.0218181
ENSG00000168477	-1.21535	0.0222131
ENSG00000140279	-1.06052	0.0222926
ENSG00000256894	-1.42083	0.0223913
ENSG00000261757	-1.1134	0.0228114
ENSG00000229321	1.61584	0.0229411
ENSG00000181458	-2.11394	0.0229973
ENSG00000158022	-3.73986	0.0230657
ENSG00000246731	1.07422	0.0233586
ENSG00000157388	1.26298	0.02353
ENSG00000286443	-1.00631	0.0235621
ENSG00000049192	3.46715	0.0235707
ENSG00000169067	-2.14376	0.0237405
ENSG00000279518	1.60454	0.0238288
ENSG00000049089	1.78759	0.0238288
ENSG00000179044	1.66052	0.0240409
ENSG00000231542	1.21403	0.0241252
ENSG00000260088	-1.65712	0.0241252
ENSG00000179855	-1.06886	0.0246451
ENSG00000129757	-1.22135	0.0247173
ENSG00000105808	-1.36574	0.0248751
ENSG00000112562	1.0644	0.0248751
ENSG00000099250	1.80369	0.0254127
ENSG00000166246	1.60705	0.0255945
ENSG00000226180	1.10047	0.0257292
ENSG00000138606	1.0474	0.0264547
ENSG00000168961	-1.08294	0.0264547
ENSG00000170965	-3.16178	0.0268707
ENSG00000176236	1.18541	0.0268736
ENSG00000238228	1.30728	0.0270352
ENSG00000231170	-1.21992	0.0272402
ENSG00000182557	-3.37793	0.0273057
ENSG00000146094	-1.28059	0.0273627
ENSG00000118263	-2.22549	0.0275807
ENSG00000169071	-2.06083	0.027838
ENSG00000279838	-1.30219	0.0280666
ENSG00000137745	-2.3022	0.0280769
ENSG00000184414	1.56381	0.0281676
ENSG00000179071	1.20918	0.0283505
ENSG00000250182	1.79528	0.0284704
ENSG00000241769	1.0072	0.0284798
ENSG00000086730	2.17332	0.0285914
ENSG00000137699	2.95887	0.0285939
ENSG00000166863	2.43193	0.0286599
ENSG00000198723	-1.06156	0.0286781
ENSG00000255760	-1.203	0.0290096
ENSG00000168675	1.35164	0.0290096
ENSG00000177173	-1.03235	0.029417
ENSG00000203499	-1.11476	0.0294796
ENSG00000135436	1.02166	0.0295073
ENSG00000104814	1.0094	0.0296947
ENSG00000259088	-1.14682	0.0297761
ENSG00000168916	-1.61081	0.0298348
ENSG00000286403	-3.37895	0.0306468
ENSG00000185669	-1.06817	0.0307245
ENSG00000166920	2.911	0.0307589
ENSG00000272638	1.41325	0.0308465
ENSG00000163121	-1.13651	0.0310241
ENSG00000188163	1.44107	0.0314072
ENSG00000287200	-1.30654	0.0314278
ENSG00000289039	3.43932	0.0316075
ENSG00000138798	1.32557	0.0316739
ENSG00000087076	-1.15211	0.0318144
ENSG00000181634	3.42555	0.0318174
ENSG00000286001	1.34279	0.0324001
ENSG00000135821	-1.08484	0.0329583
ENSG00000202515	-1.10769	0.0333911
ENSG00000173334	-1.04111	0.033457
ENSG00000271303	-1.05734	0.0337337
ENSG00000214546	-1.38801	0.0337824
ENSG00000273174	1.23085	0.0338817
ENSG00000283828	-1.0645	0.0339141
ENSG00000273828	-1.05738	0.0339958
ENSG00000091592	-1.02609	0.034007
ENSG00000231105	-1.331	0.034007
ENSG00000187688	-2.26475	0.0342438
ENSG00000162511	2.76045	0.0343791
ENSG00000069020	-1.76205	0.0353561
ENSG00000253598	2.20602	0.0357395
ENSG00000163898	-3.20592	0.0368152
ENSG00000112964	1.08369	0.0370026
ENSG00000250799	-3.47679	0.0371071
ENSG00000177453	-1.34174	0.0372641
ENSG00000161249	-1.12956	0.0375994
ENSG00000212993	-1.09801	0.037678
ENSG00000237686	-1.3738	0.037797
ENSG00000182472	-1.34285	0.037797
ENSG00000279203	1.51716	0.0380602
ENSG00000228038	1.10985	0.0385439
ENSG00000117983	-1.25908	0.039047
ENSG00000188488	-1.03906	0.0390811
ENSG00000204301	-1.16726	0.0393867
ENSG00000215244	-1.08892	0.039583
ENSG00000167676	-1.48025	0.039583
ENSG00000215866	-1.52448	0.0401343
ENSG00000272620	-1.11033	0.0402805
ENSG00000226900	-1.03281	0.0404354
ENSG00000182040	-1.35828	0.0404354
ENSG00000163286	1.65127	0.0412111
ENSG00000231789	-3.47779	0.0413389
ENSG00000260296	1.85252	0.0413389
ENSG00000126860	-1.29605	0.0414606
ENSG00000128833	1.73709	0.041734
ENSG00000154734	-3.4768	0.041807
ENSG00000147697	3.53641	0.0418795
ENSG00000103316	-2.45088	0.0420887
ENSG00000256612	2.53774	0.0421007
ENSG00000197181	-1.62688	0.0423438
ENSG00000123342	1.37695	0.0423858
ENSG00000259869	-1.34895	0.0426719
ENSG00000084110	1.15951	0.0427155
ENSG00000280069	-1.1481	0.04279
ENSG00000275601	1.00856	0.0428106
ENSG00000271133	-1.92273	0.0428504
ENSG00000121895	-3.20932	0.0430146
ENSG00000245281	2.76523	0.0430252
ENSG00000106541	3.2669	0.043162
ENSG00000289504	-1.06032	0.0435939
ENSG00000100985	-3.47534	0.0436856
ENSG00000250305	1.40823	0.0438299
ENSG00000100033	1.41941	0.0442511
ENSG00000163735	1.01831	0.0449558
ENSG00000183840	1.13261	0.0451503
ENSG00000232774	1.46484	0.0455338
ENSG00000259030	-1.43671	0.045995
ENSG00000121380	3.23907	0.0462914
ENSG00000237238	-1.19144	0.0466243
ENSG00000019582	1.19067	0.0472986
ENSG00000243107	1.43639	0.0473691
ENSG00000271984	-1.1498	0.0480541
ENSG00000137857	3.23781	0.0481369
ENSG00000170379	-1.68853	0.0481775
ENSG00000227959	-1.04976	0.0483476
ENSG00000271789	1.17614	0.04842
ENSG00000186919	1.18205	0.0485182
ENSG00000271151	1.22025	0.048531
ENSG00000259343	1.17288	0.049367

## Sheet: Supplementary Table S10
Supplementary Table S10 - GO enrichment analysis after PDAC cell lines exposure to the combination of BI-3406, Trametinib and Buparlisib
ASPC-1						BXPC-3						CAPAN-1						MIA PACA-2
ID	Term	Counts	p-value	q-value		ID	Term	Counts	p-value	q-value		ID	Term	Counts	p-value	q-value		ID	Term	Counts	p-value	q-value
Biological process						Biological process						Biological process						Biological process
GO:0030198	extracellular matrix organization	37	3.14005e-13	5.89241e-10		GO:0060337	type I interferon signaling pathway	14	3.58307e-10	5.64994e-07		GO:0030198	extracellular matrix organization	61	4.97472e-19	1.1021e-15		GO:0030198	extracellular matrix organization	44	1.43679e-09	3.23474e-06
GO:0043062	extracellular structure organization	37	3.3926e-13	5.89241e-10		GO:0071357	cellular response to type I interferon	14	3.58307e-10	5.64994e-07		GO:0043062	extracellular structure organization	61	5.65486e-19	1.1021e-15		GO:0043062	extracellular structure organization	44	1.55516e-09	3.23474e-06
GO:0060326	cell chemotaxis	25	5.26811e-08	6.09992e-05		GO:0034340	response to type I interferon	14	6.28893e-10	6.6111e-07		GO:0045785	positive regulation of cell adhesion	55	9.11599e-14	1.18444e-10		GO:0048608	reproductive structure development	44	4.62207e-08	6.24309e-05
GO:0052548	regulation of endopeptidase activity	30	7.33787e-08	6.37236e-05		GO:0048661	positive regulation of smooth muscle cell proliferation	14	1.07511e-09	8.47643e-07		GO:0002237	response to molecule of bacterial origin	42	1.19561e-09	1.16509e-06		GO:0061458	reproductive system development	44	6.00297e-08	6.24309e-05
GO:0052547	regulation of peptidase activity	31	1.04806e-07	7.28128e-05		GO:0001666	response to hypoxia	24	4.31506e-09	2.72167e-06		GO:0022409	positive regulation of cell-cell adhesion	36	1.67426e-09	1.30521e-06		GO:0085029	extracellular matrix assembly	12	1.19008e-07	9.90146e-05
GO:0008544	epidermis development	31	1.7584e-07	9.99128e-05		GO:0036293	response to decreased oxygen levels	24	8.19957e-09	4.30981e-06		GO:0032496	response to lipopolysaccharide	39	6.2973e-09	4.09104e-06		GO:0007411	axon guidance	32	1.95313e-07	0.000125804
GO:0071621	granulocyte chemotaxis	15	2.01339e-07	9.99128e-05		GO:0048660	regulation of smooth muscle cell proliferation	16	2.05903e-08	9.27646e-06		GO:1903039	positive regulation of leukocyte cell-cell adhesion	31	1.34336e-08	7.45504e-06		GO:0097485	neuron projection guidance	32	2.11689e-07	0.000125804
GO:0030595	leukocyte chemotaxis	20	3.8039e-07	0.000165169		GO:0048659	smooth muscle cell proliferation	16	2.42479e-08	9.55876e-06		GO:0031589	cell-substrate adhesion	40	1.53007e-08	7.45504e-06		GO:0032526	response to retinoic acid	17	1.6323e-06	0.000786502
GO:0010951	negative regulation of endopeptidase activity	21	5.06081e-07	0.000185725		GO:0070482	response to oxygen levels	24	2.87134e-08	1.00614e-05		GO:0006869	lipid transport	42	2.24835e-08	9.73761e-06		GO:0001822	kidney development	30	1.70157e-06	0.000786502
GO:0043588	skin development	28	5.34662e-07	0.000185725		GO:0060326	cell chemotaxis	21	3.47711e-08	1.06311e-05		GO:0071356	cellular response to tumor necrosis factor	35	2.99466e-08	1.16729e-05		GO:0048732	gland development	40	2.18717e-06	0.000885326
GO:0010466	negative regulation of peptidase activity	21	1.19823e-06	0.000378388		GO:1903900	regulation of viral life cycle	15	3.7081e-08	1.06311e-05		GO:0061448	connective tissue development	32	5.04818e-08	1.72532e-05		GO:0048762	mesenchymal cell differentiation	26	2.34101e-06	0.000885326
GO:0097530	granulocyte migration	15	1.74138e-06	0.000473404		GO:0002685	regulation of leukocyte migration	17	6.1751e-08	1.62286e-05		GO:0071621	granulocyte chemotaxis	21	6.15635e-08	1.72532e-05		GO:0072001	renal system development	30	3.23805e-06	0.00112252
GO:0070268	cornification	13	1.77168e-06	0.000473404		GO:0030595	leukocyte chemotaxis	17	2.271e-07	5.50925e-05		GO:0097530	granulocyte migration	23	6.24423e-08	1.72532e-05		GO:0009612	response to mechanical stimulus	24	4.66443e-06	0.00138767
GO:0031589	cell-substrate adhesion	24	2.71692e-06	0.000674123		GO:0002690	positive regulation of leukocyte chemotaxis	11	4.01607e-07	9.04672e-05		GO:0007159	leukocyte cell-cell adhesion	39	6.6976e-08	1.72532e-05		GO:0050731	positive regulation of peptidyl-tyrosine phosphorylation	23	4.67005e-06	0.00138767
GO:0097529	myeloid leukocyte migration	18	3.49111e-06	0.000797025		GO:0033002	muscle cell proliferation	17	4.64003e-07	9.26701e-05		GO:0022407	regulation of cell-cell adhesion	44	6.9042e-08	1.72532e-05		GO:0003007	heart morphogenesis	27	7.0724e-06	0.00195105
GO:0030593	neutrophil chemotaxis	12	3.8713e-06	0.000797025		GO:0045785	positive regulation of cell adhesion	23	4.81115e-07	9.26701e-05		GO:0061041	regulation of wound healing	23	7.08208e-08	1.72532e-05		GO:0007160	cell-matrix adhesion	25	7.92115e-06	0.00195105
GO:1901342	regulation of vasculature development	27	3.90059e-06	0.000797025		GO:0002687	positive regulation of leukocyte migration	13	4.9954e-07	9.26701e-05		GO:0050870	positive regulation of T cell activation	28	8.03472e-08	1.84226e-05		GO:0060485	mesenchyme development	29	7.97305e-06	0.00195105
GO:0045861	negative regulation of proteolysis	24	4.35719e-06	0.000840861		GO:0052547	regulation of peptidase activity	24	5.79238e-07	0.000101485		GO:0001655	urogenital system development	36	1.36896e-07	2.96447e-05		GO:0001885	endothelial cell development	12	8.78208e-06	0.00201499
GO:0007160	cell-matrix adhesion	18	5.73495e-06	0.00104541		GO:0052548	regulation of endopeptidase activity	23	6.12821e-07	0.000101718		GO:1990266	neutrophil migration	20	1.46532e-07	3.00614e-05		GO:0003158	endothelium development	18	9.20308e-06	0.00201499
GO:0007409	axonogenesis	28	6.14592e-06	0.00104541		GO:0097529	myeloid leukocyte migration	16	6.45909e-07	0.00010185		GO:1903034	regulation of response to wounding	25	1.71148e-07	3.33558e-05		GO:0031589	cell-substrate adhesion	33	1.16162e-05	0.00241616
GO:0045765	regulation of angiogenesis	25	6.31997e-06	0.00104541		GO:0002688	regulation of leukocyte chemotaxis	12	7.59705e-07	0.000114089		GO:0034612	response to tumor necrosis factor	35	1.91632e-07	3.36269e-05		GO:0032963	collagen metabolic process	16	1.32818e-05	0.00259389
GO:0048844	artery morphogenesis	10	7.37659e-06	0.00116473		GO:0010718	positive regulation of epithelial to mesenchymal transition	8	1.20629e-06	0.00017292		GO:0010876	lipid localization	43	1.97703e-07	3.36269e-05		GO:0001655	urogenital system development	31	1.38678e-05	0.00259389
GO:0001503	ossification	25	9.25198e-06	0.00139732		GO:0030198	extracellular matrix organization	21	1.81819e-06	0.000248677		GO:0032963	collagen metabolic process	19	1.98419e-07	3.36269e-05		GO:0071300	cellular response to retinoic acid	12	1.43412e-05	0.00259389
GO:0045785	positive regulation of cell adhesion	25	1.76636e-05	0.00255658		GO:0043062	extracellular structure organization	21	1.89247e-06	0.000248677		GO:0034765	regulation of ion transmembrane transport	46	2.26088e-07	3.54381e-05		GO:0071260	cellular response to mechanical stimulus	13	1.65481e-05	0.00286833
GO:0050920	regulation of chemotaxis	17	2.0682e-05	0.00276582		GO:0010631	epithelial cell migration	20	2.03321e-06	0.000256485		GO:0030593	neutrophil chemotaxis	18	2.2729e-07	3.54381e-05		GO:0072073	kidney epithelium development	18	1.86311e-05	0.00297445
GO:0002830	positive regulation of type 2 immune response	5	2.10925e-05	0.00276582		GO:0090132	epithelium migration	20	2.30342e-06	0.000279395		GO:0015850	organic hydroxy compound transport	31	2.79239e-07	4.18633e-05		GO:0048568	embryonic organ development	38	1.90922e-05	0.00297445
GO:1990266	neutrophil migration	12	2.22897e-05	0.00276582		GO:0050792	regulation of viral process	15	2.44096e-06	0.000285112		GO:0048762	mesenchymal cell differentiation	28	3.36125e-07	4.85252e-05		GO:0001890	placenta development	19	1.95707e-05	0.00297445
GO:0034329	cell junction assembly	25	2.22942e-05	0.00276582		GO:0019058	viral life cycle	19	2.88238e-06	0.000320155		GO:0050863	regulation of T cell activation	35	4.64819e-07	6.47078e-05		GO:0072006	nephron development	18	2.05205e-05	0.00297445
GO:0007411	axon guidance	19	2.94217e-05	0.00346149		GO:0090130	tissue migration	20	2.94402e-06	0.000320155		GO:1904062	regulation of cation transmembrane transport	36	5.4152e-07	7.27858e-05		GO:0045446	endothelial cell differentiation	16	2.07354e-05	0.00297445
GO:0097485	neuron projection guidance	19	3.08753e-05	0.00346149		GO:0044706	multi-multicellular organism process	15	4.02603e-06	0.000423227		GO:0071346	cellular response to interferon-gamma	24	5.81982e-07	7.56169e-05		GO:0007409	axonogenesis	39	3.68768e-05	0.00511358
GO:0070098	chemokine-mediated signaling pathway	10	3.08912e-05	0.00346149		GO:0010717	regulation of epithelial to mesenchymal transition	10	4.3456e-06	0.000442085		GO:0072001	renal system development	32	6.11131e-07	7.68428e-05		GO:0072009	nephron epithelium development	15	3.85936e-05	0.00517902
GO:0051346	negative regulation of hydrolase activity	26	3.40357e-05	0.00369467		GO:0050920	regulation of chemotaxis	15	4.7296e-06	0.000466115		GO:0042493	response to drug	39	6.4157e-07	7.81491e-05		GO:0001837	epithelial to mesenchymal transition	18	4.6885e-05	0.00609504
GO:0042475	odontogenesis of dentin-containing tooth	10	4.14026e-05	0.00435817		GO:0034341	response to interferon-gamma	14	5.13615e-06	0.000487678		GO:0008544	epidermis development	44	7.10515e-07	8.39247e-05		GO:0003279	cardiac septum development	15	5.88616e-05	0.00741465
GO:0046598	positive regulation of viral entry into host cell	4	4.96666e-05	0.00492931		GO:0043903	regulation of symbiotic process	15	5.25768e-06	0.000487678		GO:0042102	positive regulation of T cell proliferation	17	8.51718e-07	9.7571e-05		GO:0060411	cardiac septum morphogenesis	12	6.06005e-05	0.00741465
GO:0075294	positive regulation by symbiont of entry into host	4	4.96666e-05	0.00492931		GO:0045071	negative regulation of viral genome replication	8	5.67781e-06	0.000511601		GO:0022612	gland morphogenesis	19	8.7611e-07	9.7571e-05		GO:0018108	peptidyl-tyrosine phosphorylation	32	6.38935e-05	0.0075942
GO:0019935	cyclic-nucleotide-mediated signaling	16	5.73239e-05	0.00553125		GO:0071456	cellular response to hypoxia	14	7.19712e-06	0.000630484		GO:0019730	antimicrobial humoral response	20	1.00127e-06	0.000108412		GO:0018212	peptidyl-tyrosine modification	32	7.43389e-05	0.00858849
GO:0007162	negative regulation of cell adhesion	19	6.46452e-05	0.00606911		GO:0070663	regulation of leukocyte proliferation	15	8.34379e-06	0.00071118		GO:1903037	regulation of leukocyte cell-cell adhesion	34	1.06954e-06	0.000112674		GO:0050678	regulation of epithelial cell proliferation	33	7.83874e-05	0.00858849
GO:0071674	mononuclear cell migration	10	7.17908e-05	0.00623447		GO:0010466	negative regulation of peptidase activity	16	8.99757e-06	0.000746723		GO:0033627	cell adhesion mediated by integrin	14	1.10194e-06	0.000113033		GO:0008217	regulation of blood pressure	20	7.84526e-05	0.00858849
GO:1990868	response to chemokine	10	7.17908e-05	0.00623447		GO:1903901	negative regulation of viral life cycle	9	9.83006e-06	0.000794895		GO:0008202	steroid metabolic process	34	1.31491e-06	0.00013142		GO:0019216	regulation of lipid metabolic process	35	8.50169e-05	0.00906847
GO:1990869	cellular response to chemokine	10	7.17908e-05	0.00623447		GO:1901342	regulation of vasculature development	21	1.10923e-05	0.000874537		GO:0030595	leukocyte chemotaxis	27	1.44176e-06	0.000140495		GO:0003205	cardiac chamber development	19	8.89423e-05	0.00923276
GO:0071346	cellular response to interferon-gamma	14	7.49199e-05	0.00634751		GO:0001667	ameboidal-type cell migration	22	1.15491e-05	0.000888345		GO:0001503	ossification	39	1.61829e-06	0.000153852		GO:0007369	gastrulation	20	9.0996e-05	0.00923276
GO:0098657	import into cell	16	7.84509e-05	0.00648842		GO:0036294	cellular response to decreased oxygen levels	14	1.22895e-05	0.000922793		GO:0062013	positive regulation of small molecule metabolic process	21	1.6881e-06	0.000156668		GO:0050673	epithelial cell proliferation	36	0.000104691	0.0101856
GO:0070372	regulation of ERK1 and ERK2 cascade	19	8.04688e-05	0.00650054		GO:0050731	positive regulation of peptidyl-tyrosine phosphorylation	13	1.69193e-05	0.00124089		GO:0071222	cellular response to lipopolysaccharide	25	1.94886e-06	0.000172936		GO:0048167	regulation of synaptic plasticity	20	0.000105284	0.0101856
GO:0002687	positive regulation of leukocyte migration	12	9.93962e-05	0.00784707		GO:0010951	negative regulation of endopeptidase activity	15	1.96815e-05	0.00141066		GO:0071219	cellular response to molecule of bacterial origin	26	1.9965e-06	0.000172936		GO:0071219	cellular response to molecule of bacterial origin	22	0.000110166	0.0102214
GO:0018149	peptide cross-linking	6	0.000104619	0.00805636		GO:0050921	positive regulation of chemotaxis	11	2.1538e-05	0.00150942		GO:0097529	myeloid leukocyte migration	26	1.9965e-06	0.000172936		GO:0031644	regulation of nervous system process	17	0.000110568	0.0102214
GO:0002685	regulation of leukocyte migration	15	0.000107999	0.00805636		GO:0097191	extrinsic apoptotic signaling pathway	14	2.24157e-05	0.00153678		GO:0042098	T cell proliferation	24	2.04171e-06	0.000173008		GO:0007389	pattern specification process	36	0.000114319	0.0103384
GO:0060840	artery development	10	0.000109948	0.00805636		GO:0042493	response to drug	19	2.48452e-05	0.0016671		GO:0061844	antimicrobial humoral immune response mediated by antimicrobial peptide	14	2.19967e-06	0.000182427		GO:0072503	cellular divalent inorganic cation homeostasis	38	0.000122882	0.0108764
GO:0071073	positive regulation of phospholipid biosynthetic process	4	0.000112908	0.00805636		GO:0007159	leukocyte cell-cell adhesion	18	2.64694e-05	0.00173908		GO:0052547	regulation of peptidase activity	42	2.31015e-06	0.000183585		GO:0007204	positive regulation of cytosolic calcium ion concentration	28	0.000137042	0.011877
GO:0050921	positive regulation of chemotaxis	12	0.000113644	0.00805636		GO:0071453	cellular response to oxygen levels	14	2.84466e-05	0.00180259		GO:0043583	ear development	26	2.36317e-06	0.000183585		GO:0035810	positive regulation of urine volume	5	0.000161534	0.0137139
GO:0035909	aorta morphogenesis	6	0.000123863	0.00858654		GO:0010634	positive regulation of epithelial cell migration	12	2.85791e-05	0.00180259		GO:0042110	T cell activation	43	2.41167e-06	0.000183585		GO:0001657	ureteric bud development	13	0.000165872	0.0138006
GO:0070374	positive regulation of ERK1 and ERK2 cascade	15	0.000126272	0.00858654		GO:0046596	regulation of viral entry into host cell	6	2.9253e-05	0.00180892		GO:0048839	inner ear development	24	2.44912e-06	0.000183585		GO:0001503	ossification	33	0.000173538	0.0141553
GO:0050873	brown fat cell differentiation	7	0.000128538	0.00858654		GO:0045069	regulation of viral genome replication	9	3.34254e-05	0.00202718		GO:0051216	cartilage development	24	2.44912e-06	0.000183585		GO:0072163	mesonephric epithelium development	13	0.000183972	0.0143168
GO:0010810	regulation of cell-substrate adhesion	15	0.000139898	0.00916908		GO:0071346	cellular response to interferon-gamma	12	3.97471e-05	0.00236509		GO:0046718	viral entry into host cell	19	2.90034e-06	0.000213306		GO:0072164	mesonephric tubule development	13	0.000183972	0.0143168
GO:0015850	organic hydroxy compound transport	17	0.000146432	0.00930891		GO:0048525	negative regulation of viral process	9	4.56514e-05	0.00266612		GO:0044409	entry into host	20	3.07468e-06	0.00022194		GO:0071216	cellular response to biotic stimulus	23	0.000185843	0.0143168
GO:0010812	negative regulation of cell-substrate adhesion	8	0.000150071	0.00930891		GO:0043281	regulation of cysteine-type endopeptidase activity involved in apoptotic process	13	4.70436e-05	0.00269746		GO:0062012	regulation of small molecule metabolic process	41	3.2338e-06	0.000229182		GO:0001704	formation of primary germ layer	15	0.000202304	0.0153015
GO:0040014	regulation of multicellular organism growth	8	0.000150071	0.00930891		GO:0009615	response to virus	17	5.34255e-05	0.0030087		GO:0034341	response to interferon-gamma	24	3.81328e-06	0.000265424		GO:0007584	response to nutrient	18	0.000214761	0.0159184
GO:0032102	negative regulation of response to external stimulus	23	0.000159207	0.00957908		GO:0032944	regulation of mononuclear cell proliferation	13	6.23997e-05	0.00345244		GO:0032946	positive regulation of mononuclear cell proliferation	19	4.05207e-06	0.000277097		GO:0030879	mammary gland development	16	0.000218113	0.0159184
GO:0001942	hair follicle development	9	0.000159942	0.00957908		GO:0002793	positive regulation of peptide secretion	12	7.02425e-05	0.00381936		GO:0060485	mesenchyme development	30	4.46533e-06	0.000295007		GO:0032835	glomerulus development	10	0.00024103	0.0165342
GO:0043547	positive regulation of GTPase activity	22	0.000166348	0.00979393		GO:0014910	regulation of smooth muscle cell migration	8	7.2325e-05	0.00386593		GO:1902105	regulation of leukocyte differentiation	30	4.46533e-06	0.000295007		GO:0043123	positive regulation of I-kappaB kinase/NF-kappaB signaling	19	0.000246271	0.0165342
GO:0070371	ERK1 and ERK2 cascade	19	0.000176347	0.0102095		GO:0052372	modulation by symbiont of entry into host	6	7.8542e-05	0.00412828		GO:0043616	keratinocyte proliferation	11	5.09968e-06	0.0003313		GO:0072170	metanephric tubule development	6	0.000246768	0.0165342
GO:0022404	molting cycle process	9	0.000190454	0.0106706		GO:0040013	negative regulation of locomotion	18	8.13436e-05	0.00414258		GO:0050808	synapse organization	39	5.37633e-06	0.000343547		GO:0048660	regulation of smooth muscle cell proliferation	18	0.000248235	0.0165342
GO:0022405	hair cycle process	9	0.000190454	0.0106706		GO:0007565	female pregnancy	12	8.14412e-05	0.00414258		GO:0052548	regulation of endopeptidase activity	39	5.67796e-06	0.000356969		GO:0060840	artery development	13	0.000248789	0.0165342
GO:0098773	skin epidermis development	9	0.000207437	0.0114376		GO:0051346	negative regulation of hydrolase activity	20	8.62261e-05	0.00431635		GO:0042445	hormone metabolic process	25	5.83335e-06	0.000360917		GO:0006874	cellular calcium ion homeostasis	35	0.000253031	0.0165342
GO:0042476	odontogenesis	11	0.000217521	0.0118062		GO:0051271	negative regulation of cellular component movement	18	8.94756e-05	0.00434389		GO:0060326	cell chemotaxis	31	6.66869e-06	0.000406154		GO:0007162	negative regulation of cell adhesion	26	0.000260281	0.0165342
GO:0034341	response to interferon-gamma	14	0.000225428	0.0120472		GO:0048762	mesenchymal cell differentiation	13	8.95312e-05	0.00434389		GO:0060601	lateral sprouting from an epithelium	6	6.79745e-06	0.000407627		GO:0043122	regulation of I-kappaB kinase/NF-kappaB signaling	23	0.000264153	0.0165342
GO:0042092	type 2 immune response	6	0.000230584	0.012136		GO:0061448	connective tissue development	14	9.23747e-05	0.00441395		GO:0001822	kidney development	29	7.7167e-06	0.000455741		GO:0001823	mesonephros development	13	0.000274337	0.0165342
GO:0030216	keratinocyte differentiation	18	0.000240668	0.0124777		GO:0010038	response to metal ion	17	9.56771e-05	0.00450352		GO:0006694	steroid biosynthetic process	23	8.09452e-06	0.000465467		GO:0002064	epithelial cell development	21	0.000279609	0.0165342
GO:0048762	mesenchymal cell differentiation	15	0.000251689	0.0128572		GO:0002830	positive regulation of type 2 immune response	4	0.000101929	0.00465872		GO:0070555	response to interleukin-1	24	8.12022e-06	0.000465467		GO:0007249	I-kappaB kinase/NF-kappaB signaling	25	0.000283365	0.0165342
GO:0032963	collagen metabolic process	10	0.000256898	0.0129331		GO:0045953	negative regulation of natural killer cell mediated cytotoxicity	4	0.000101929	0.00465872		GO:0043270	positive regulation of ion transport	29	8.26212e-06	0.000466737		GO:0030282	bone mineralization	14	0.000284811	0.0165342
GO:0001649	osteoblast differentiation	15	0.000276359	0.0134571		GO:0030856	regulation of epithelial cell differentiation	11	0.00010367	0.0046706		GO:0010951	negative regulation of endopeptidase activity	27	1.0745e-05	0.000597239		GO:0003206	cardiac chamber morphogenesis	15	0.00028497	0.0165342
GO:0006869	lipid transport	21	0.000281072	0.0134571		GO:0060333	interferon-gamma-mediated signaling pathway	8	0.0001081	0.00478302		GO:0048660	regulation of smooth muscle cell proliferation	21	1.08787e-05	0.000597239		GO:0003231	cardiac ventricle development	15	0.00028497	0.0165342
GO:0009913	epidermal cell differentiation	20	0.000282357	0.0134571		GO:0050714	positive regulation of protein secretion	11	0.000109199	0.00478302		GO:0033002	muscle cell proliferation	26	1.13032e-05	0.000604934		GO:0048659	smooth muscle cell proliferation	18	0.000286169	0.0165342
GO:0050777	negative regulation of immune response	12	0.00028795	0.0134571		GO:1904018	positive regulation of vasculature development	13	0.000116086	0.00501507		GO:0030213	hyaluronan biosynthetic process	6	1.14766e-05	0.000604934		GO:0017158	regulation of calcium ion-dependent exocytosis	8	0.000294841	0.0167737
GO:0045778	positive regulation of ossification	9	0.000288479	0.0134571		GO:0002828	regulation of type 2 immune response	5	0.000124696	0.00529837		GO:1904064	positive regulation of cation transmembrane transport	19	1.14844e-05	0.000604934		GO:0061045	negative regulation of wound healing	11	0.000302519	0.0167737
GO:0035745	T-helper 2 cell cytokine production	4	0.000294925	0.0134571		GO:0014909	smooth muscle cell migration	8	0.000126004	0.00529837		GO:0009595	detection of biotic stimulus	9	1.22156e-05	0.000634868		GO:0003002	regionalization	29	0.000304024	0.0167737
GO:0048640	negative regulation of developmental growth	10	0.000296279	0.0134571		GO:0002716	negative regulation of natural killer cell mediated immunity	4	0.000131611	0.00546133		GO:0034767	positive regulation of ion transmembrane transport	20	1.24121e-05	0.000636592		GO:0033273	response to vitamin	12	0.000309732	0.0167737
GO:0061844	antimicrobial humoral immune response mediated by antimicrobial peptide	8	0.000298299	0.0134571		GO:2000116	regulation of cysteine-type endopeptidase activity	13	0.000137349	0.0056254		GO:0032368	regulation of lipid transport	18	1.25936e-05	0.000636831		GO:0072171	mesonephric tubule morphogenesis	10	0.000312073	0.0167737
GO:0050727	regulation of inflammatory response	22	0.000314651	0.0140128		GO:1904707	positive regulation of vascular associated smooth muscle cell proliferation	6	0.000143269	0.00579262		GO:0060512	prostate gland morphogenesis	8	1.2836e-05	0.000636831		GO:0021871	forebrain regionalization	6	0.000317788	0.0167737
GO:0040013	negative regulation of locomotion	21	0.000321751	0.0141476		GO:0002791	regulation of peptide secretion	17	0.000154969	0.00618635		GO:0048659	smooth muscle cell proliferation	21	1.30015e-05	0.000636831		GO:0002237	response to molecule of bacterial origin	29	0.000318538	0.0167737
GO:0060415	muscle tissue morphogenesis	8	0.000326882	0.0141936		GO:0097530	granulocyte migration	10	0.000159068	0.00627062		GO:0071216	cellular response to biotic stimulus	26	1.30703e-05	0.000636831		GO:0044409	entry into host	16	0.000324351	0.0168663
GO:0019932	second-messenger-mediated signaling	23	0.000334375	0.0143397		GO:0070661	leukocyte proliferation	15	0.000174858	0.0067085		GO:0050671	positive regulation of lymphocyte proliferation	18	1.39611e-05	0.000671837		GO:0071222	cellular response to lipopolysaccharide	20	0.000331585	0.0169273
GO:0002707	negative regulation of lymphocyte mediated immunity	6	0.000350041	0.0148284		GO:0042593	glucose homeostasis	13	0.00017551	0.0067085		GO:0098742	cell-cell adhesion via plasma-membrane adhesion molecules	28	1.42214e-05	0.000676019		GO:0051480	regulation of cytosolic calcium ion concentration	29	0.000333664	0.0169273
GO:0051271	negative regulation of cellular component movement	21	0.000355558	0.0148807		GO:0001837	epithelial to mesenchymal transition	10	0.000177296	0.0067085		GO:0016540	protein autoprocessing	7	1.46544e-05	0.00068821		GO:0046718	viral entry into host cell	15	0.000364704	0.0181021
GO:0007187	G protein-coupled receptor signaling pathway, coupled to cyclic nucleotide second messenger	16	0.000363595	0.0150359		GO:0002704	negative regulation of leukocyte mediated immunity	6	0.000178684	0.0067085		GO:0045580	regulation of T cell differentiation	19	1.53844e-05	0.000705494		GO:0014074	response to purine-containing compound	16	0.000377943	0.0181021
GO:0030278	regulation of ossification	14	0.000369441	0.0150979		GO:0033500	carbohydrate homeostasis	13	0.000182683	0.00677792		GO:0070665	positive regulation of leukocyte proliferation	19	1.53844e-05	0.000705494		GO:1901224	positive regulation of NIK/NF-kappaB signaling	11	0.00037861	0.0181021
GO:0031069	hair follicle morphogenesis	5	0.000378971	0.0151313		GO:0018149	peptide cross-linking	5	0.000196323	0.0071993		GO:0002224	toll-like receptor signaling pathway	19	1.86057e-05	0.000841092		GO:0072080	nephron tubule development	12	0.000379821	0.0181021
GO:0044331	cell-cell adhesion mediated by cadherin	5	0.000378971	0.0151313		GO:0019079	viral genome replication	9	0.000213611	0.00765523		GO:0030574	collagen catabolic process	10	1.8773e-05	0.000841092		GO:1903035	negative regulation of response to wounding	12	0.000379821	0.0181021
GO:0006959	humoral immune response	20	0.000427723	0.0168838		GO:0071621	granulocyte chemotaxis	9	0.000213611	0.00765523		GO:0030104	water homeostasis	13	2.11206e-05	0.000925943		GO:0032956	regulation of actin cytoskeleton organization	29	0.000382929	0.0181021
GO:0015721	bile acid and bile salt transport	5	0.000449448	0.017542		GO:0043542	endothelial cell migration	14	0.000230495	0.00808877		GO:0048732	gland development	38	2.13694e-05	0.000925943		GO:0071496	cellular response to external stimulus	27	0.000390575	0.0182561
GO:0016525	negative regulation of angiogenesis	13	0.000467994	0.0180629		GO:0050670	regulation of lymphocyte proliferation	12	0.000230838	0.00808877		GO:0042129	regulation of T cell proliferation	20	2.13795e-05	0.000925943		GO:0050679	positive regulation of epithelial cell proliferation	20	0.000399594	0.0184701
GO:0022407	regulation of cell-cell adhesion	22	0.000488549	0.0186491		GO:0001911	negative regulation of leukocyte mediated cytotoxicity	4	0.000257929	0.00888171		GO:0045619	regulation of lymphocyte differentiation	21	2.17941e-05	0.00093353		GO:0055074	calcium ion homeostasis	35	0.000409997	0.0187427
GO:0010876	lipid localization	22	0.000503687	0.0190179		GO:0071634	regulation of transforming growth factor beta production	5	0.000259099	0.00888171		GO:0048661	positive regulation of smooth muscle cell proliferation	15	2.28568e-05	0.000968406		GO:0060993	kidney morphogenesis	12	0.000419614	0.0189738
GO:2000181	negative regulation of blood vessel morphogenesis	13	0.000516365	0.019287		GO:0060485	mesenchyme development	14	0.000265633	0.00900778		GO:0052126	movement in host environment	20	2.54605e-05	0.00103667		GO:0045165	cell fate commitment	24	0.000445747	0.0199388
GO:0007189	adenylate cyclase-activating G protein-coupled receptor signaling pathway	11	0.000549021	0.0202886		GO:0070373	negative regulation of ERK1 and ERK2 cascade	7	0.000277468	0.00930902		GO:0032943	mononuclear cell proliferation	28	2.55776e-05	0.00103667		GO:0007254	JNK cascade	20	0.000451409	0.0199773
GO:0048644	muscle organ morphogenesis	8	0.000595699	0.0217818		GO:0022407	regulation of cell-cell adhesion	18	0.000282088	0.00936439		GO:0002367	cytokine production involved in immune response	15	2.5699e-05	0.00103667		GO:0061326	renal tubule development	12	0.000462867	0.0202682
GO:0002828	regulation of type 2 immune response	5	0.000619494	0.0224159		GO:0051607	defense response to virus	13	0.000290442	0.00953493		GO:0071347	cellular response to interleukin-1	21	2.57389e-05	0.00103667		GO:0048251	elastic fiber assembly	4	0.000467728	0.0202682
GO:0030574	collagen catabolic process	6	0.000651175	0.0232376		GO:2000146	negative regulation of cell motility	16	0.000293845	0.00953493		GO:0001819	positive regulation of cytokine production	38	2.60603e-05	0.00103667		GO:0061028	establishment of endothelial barrier	8	0.000476513	0.020436
GO:0019933	cAMP-mediated signaling	13	0.000656142	0.0232376		GO:1903037	regulation of leukocyte cell-cell adhesion	15	0.000298759	0.00953493		GO:0060513	prostatic bud formation	5	2.60636e-05	0.00103667		GO:0050730	regulation of peptidyl-tyrosine phosphorylation	23	0.000485376	0.0206037
GO:0031424	keratinization	14	0.00066868	0.0232376		GO:0045765	regulation of angiogenesis	17	0.000299319	0.00953493		GO:0030278	regulation of ossification	23	2.68239e-05	0.00105613		GO:0042832	defense response to protozoan	6	0.000507136	0.0213099
GO:0048247	lymphocyte chemotaxis	7	0.000668962	0.0232376		GO:0014812	muscle cell migration	8	0.000311812	0.00983356		GO:0010466	negative regulation of peptidase activity	27	2.78143e-05	0.00108254		GO:1905332	positive regulation of morphogenesis of an epithelium	7	0.000531464	0.0221089
GO:0032673	regulation of interleukin-4 production	5	0.000720649	0.0245422		GO:0046718	viral entry into host cell	9	0.000318945	0.00995892		GO:0060572	morphogenesis of an epithelial bud	6	2.84886e-05	0.00108254		GO:2000377	regulation of reactive oxygen species metabolic process	19	0.000537283	0.0221297
GO:0048730	epidermis morphogenesis	5	0.000720649	0.0245422		GO:0050863	regulation of T cell activation	15	0.000328933	0.00999808		GO:0032370	positive regulation of lipid transport	12	2.85828e-05	0.00108254		GO:0006953	acute-phase response	8	0.000554084	0.0225979
GO:0050673	epithelial cell proliferation	22	0.000741061	0.024963		GO:0045861	negative regulation of proteolysis	16	0.000331546	0.00999808		GO:0035743	CD4-positive, alpha-beta T cell cytokine production	7	2.87241e-05	0.00108254		GO:0032496	response to lipopolysaccharide	27	0.000568807	0.0226372
GO:0045926	negative regulation of growth	15	0.000747378	0.024963		GO:0030224	monocyte differentiation	5	0.00033605	0.00999808		GO:1903035	negative regulation of response to wounding	14	2.91114e-05	0.00108254		GO:0033627	cell adhesion mediated by integrin	10	0.000569136	0.0226372
GO:0002548	monocyte chemotaxis	7	0.000803807	0.0265921		GO:0071604	transforming growth factor beta production	5	0.00033605	0.00999808		GO:0061037	negative regulation of cartilage development	8	2.91611e-05	0.00108254		GO:0001763	morphogenesis of a branching structure	19	0.000571371	0.0226372
GO:0003206	cardiac chamber morphogenesis	10	0.000831878	0.0272611		GO:1903131	mononuclear cell differentiation	5	0.00033605	0.00999808		GO:1901617	organic hydroxy compound biosynthetic process	26	3.00547e-05	0.00110519		GO:0032970	regulation of actin filament-based process	31	0.000585317	0.0228162
GO:0010718	positive regulation of epithelial to mesenchymal transition	6	0.000910056	0.0293439		GO:0050730	regulation of peptidyl-tyrosine phosphorylation	13	0.000349241	0.0102342		GO:0022617	extracellular matrix disassembly	13	3.18281e-05	0.00114754		GO:0048754	branching morphogenesis of an epithelial tube	16	0.000586858	0.0228162
GO:0021700	developmental maturation	16	0.000934126	0.0293439		GO:0032496	response to lipopolysaccharide	15	0.000350475	0.0102342		GO:0050769	positive regulation of neurogenesis	40	3.20928e-05	0.00114754		GO:0050810	regulation of steroid biosynthetic process	12	0.000615804	0.0230646
GO:0007188	adenylate cyclase-modulating G protein-coupled receptor signaling pathway	14	0.000939694	0.0293439		GO:0009749	response to glucose	11	0.000356118	0.0103035		GO:0050729	positive regulation of inflammatory response	19	3.21984e-05	0.00114754		GO:0030856	regulation of epithelial cell differentiation	17	0.000618786	0.0230646
GO:1901343	negative regulation of vasculature development	13	0.000945612	0.0293439		GO:0044342	type B pancreatic cell proliferation	4	0.000379688	0.0107038		GO:0050891	multicellular organismal water homeostasis	12	3.31114e-05	0.00114754		GO:0001562	response to protozoan	6	0.000629819	0.0230646
GO:0007194	negative regulation of adenylate cyclase activity	4	0.000956659	0.0293439		GO:0042092	type 2 immune response	5	0.000380453	0.0107038		GO:0019674	NAD metabolic process	10	3.32672e-05	0.00114754		GO:0072207	metanephric epithelium development	6	0.000629819	0.0230646
GO:0071071	regulation of phospholipid biosynthetic process	4	0.000956659	0.0293439		GO:0055069	zinc ion homeostasis	5	0.000380453	0.0107038		GO:0045981	positive regulation of nucleotide metabolic process	10	3.32672e-05	0.00114754		GO:0051961	negative regulation of nervous system development	26	0.000631806	0.0230646
GO:0061384	heart trabecula morphogenesis	5	0.000959348	0.0293439		GO:0001503	ossification	17	0.000385802	0.0107038		GO:1900544	positive regulation of purine nucleotide metabolic process	10	3.32672e-05	0.00114754		GO:2000273	positive regulation of signaling receptor activity	7	0.000632754	0.0230646
GO:0042303	molting cycle	9	0.000977402	0.0293439		GO:0010632	regulation of epithelial cell migration	14	0.000386924	0.0107038		GO:0070372	regulation of ERK1 and ERK2 cascade	29	3.37389e-05	0.0011536		GO:0007517	muscle organ development	31	0.000635303	0.0230646
GO:0042633	hair cycle	9	0.000977402	0.0293439		GO:0051047	positive regulation of secretion	15	0.000422537	0.0115874		GO:0042476	odontogenesis	17	3.43516e-05	0.00116434		GO:0061138	morphogenesis of a branching epithelium	18	0.000637604	0.0230646
GO:0001894	tissue homeostasis	15	0.000984887	0.0293439		GO:0090303	positive regulation of wound healing	6	0.000431922	0.0117426		GO:0050673	epithelial cell proliferation	38	3.48802e-05	0.00117206		GO:0035904	aorta development	9	0.000666366	0.0236573
GO:0045766	positive regulation of angiogenesis	13	0.000988355	0.0293439		GO:0009746	response to hexose	11	0.000440388	0.0118705		GO:0001558	regulation of cell growth	36	3.55582e-05	0.00118463		GO:0061098	positive regulation of protein tyrosine kinase activity	9	0.000666366	0.0236573
GO:0045444	fat cell differentiation	14	0.00102031	0.0300358		GO:0046598	positive regulation of viral entry into host cell	3	0.000452721	0.0118978		GO:0090303	positive regulation of wound healing	11	3.76165e-05	0.00124259		GO:0007044	cell-substrate junction assembly	12	0.000675367	0.0236573
GO:0060485	mesenchyme development	16	0.00104199	0.0304163		GO:0072124	regulation of glomerular mesangial cell proliferation	3	0.000452721	0.0118978		GO:0010810	regulation of cell-substrate adhesion	23	3.88325e-05	0.00125961		GO:0002687	positive regulation of leukocyte migration	15	0.000676737	0.0236573
GO:0032633	interleukin-4 production	5	0.0010986	0.0318015		GO:0075294	positive regulation by symbiont of entry into host	3	0.000452721	0.0118978		GO:0032331	negative regulation of chondrocyte differentiation	7	3.91014e-05	0.00125961		GO:0060348	bone development	19	0.000685082	0.0237495
GO:0002704	negative regulation of leukocyte mediated immunity	6	0.00112231	0.0322194		GO:0007596	blood coagulation	15	0.0004631	0.01207		GO:0098581	detection of external biotic stimulus	7	3.91014e-05	0.00125961		GO:0050954	sensory perception of mechanical stimulus	17	0.000706336	0.0242795
GO:0051797	regulation of hair follicle development	4	0.00116071	0.0330486		GO:0070664	negative regulation of leukocyte proliferation	7	0.000467542	0.0120859		GO:0006939	smooth muscle contraction	15	4.51128e-05	0.00144135		GO:0072078	nephron tubule morphogenesis	10	0.000712044	0.0242795
GO:0019730	antimicrobial humoral response	10	0.00117301	0.0331275		GO:0034113	heterotypic cell-cell adhesion	6	0.000471838	0.0120978		GO:0050727	regulation of inflammatory response	36	4.55303e-05	0.00144286		GO:0051051	negative regulation of transport	35	0.000724188	0.0244929
GO:0010749	regulation of nitric oxide mediated signal transduction	3	0.00124389	0.0348458		GO:0042269	regulation of natural killer cell mediated cytotoxicity	5	0.000482397	0.0122688		GO:0006970	response to osmotic stress	13	4.69985e-05	0.00147738		GO:0051047	positive regulation of secretion	27	0.000745866	0.0246963
GO:0048638	regulation of developmental growth	18	0.00127911	0.0355457		GO:1904705	regulation of vascular associated smooth muscle cell proliferation	7	0.000501578	0.0125541		GO:0048608	reproductive structure development	37	4.83138e-05	0.00150658		GO:0042326	negative regulation of phosphorylation	35	0.000751203	0.0246963
GO:0031667	response to nutrient levels	22	0.00129428	0.035682		GO:1990874	vascular associated smooth muscle cell proliferation	7	0.000501578	0.0125541		GO:0030324	lung development	20	4.96649e-05	0.00153642		GO:0001659	temperature homeostasis	17	0.00075395	0.0246963
GO:0071356	cellular response to tumor necrosis factor	16	0.00133539	0.0365254		GO:0002683	negative regulation of immune system process	18	0.000530466	0.0130184		GO:0070661	leukocyte proliferation	29	5.09404e-05	0.00156347		GO:0010469	regulation of signaling receptor activity	17	0.00075395	0.0246963
GO:1904035	regulation of epithelial cell apoptotic process	8	0.00135438	0.0367553		GO:0031342	negative regulation of cell killing	4	0.000537776	0.0130184		GO:0032944	regulation of mononuclear cell proliferation	23	5.17006e-05	0.0015744		GO:0010894	negative regulation of steroid biosynthetic process	6	0.000774303	0.0251648
GO:0072676	lymphocyte migration	9	0.00141835	0.0378992		GO:0007599	hemostasis	15	0.000538122	0.0130184		GO:0060571	morphogenesis of an epithelial fold	7	5.23665e-05	0.00158232		GO:0042063	gliogenesis	25	0.000806622	0.026012
GO:1904019	epithelial cell apoptotic process	9	0.00141835	0.0378992		GO:0002707	negative regulation of lymphocyte mediated immunity	5	0.000540468	0.0130184		GO:0006936	muscle contraction	32	5.30873e-05	0.00159176		GO:0046890	regulation of lipid biosynthetic process	19	0.000817773	0.0261687
GO:0001819	positive regulation of cytokine production	21	0.00146415	0.0388245		GO:0034284	response to monosaccharide	11	0.000540769	0.0130184		GO:0046890	regulation of lipid biosynthetic process	22	5.45091e-05	0.00160963		GO:0001961	positive regulation of cytokine-mediated signaling pathway	8	0.000849855	0.0269878
GO:0030199	collagen fibril organization	6	0.00150938	0.0392038		GO:0050817	coagulation	15	0.000554311	0.0132434		GO:0050866	negative regulation of cell activation	22	5.45091e-05	0.00160963		GO:0032102	negative regulation of response to external stimulus	32	0.000870033	0.0274192
GO:0042593	glucose homeostasis	14	0.00151595	0.0392038		GO:1903532	positive regulation of secretion by cell	14	0.000570436	0.0134365		GO:0046651	lymphocyte proliferation	27	5.5545e-05	0.00162788		GO:0072088	nephron epithelium morphogenesis	10	0.000883284	0.0274353
GO:0002690	positive regulation of leukocyte chemotaxis	8	0.00155131	0.0392038		GO:0030336	negative regulation of cell migration	15	0.000570915	0.0134365		GO:0010959	regulation of metal ion transport	34	5.62669e-05	0.00163674		GO:0150115	cell-substrate junction organization	12	0.000883734	0.0274353
GO:0033500	carbohydrate homeostasis	14	0.00157501	0.0392038		GO:0050708	regulation of protein secretion	15	0.000605398	0.0141425		GO:0032602	chemokine production	12	5.80258e-05	0.00167241		GO:0019218	regulation of steroid metabolic process	14	0.000899989	0.0276501
GO:0002793	positive regulation of peptide secretion	12	0.00159724	0.0392038		GO:0022409	positive regulation of cell-cell adhesion	13	0.000610143	0.0141485		GO:0061458	reproductive system development	37	5.83514e-05	0.00167241		GO:0034329	cell junction assembly	32	0.000903944	0.0276501
GO:0043087	regulation of GTPase activity	22	0.00159902	0.0392038		GO:0072110	glomerular mesangial cell proliferation	3	0.000615107	0.0141595		GO:0048566	embryonic digestive tract development	8	6.00842e-05	0.00170337		GO:0071248	cellular response to metal ion	18	0.000922703	0.0280178
GO:0010742	macrophage derived foam cell differentiation	5	0.00160647	0.0392038		GO:0044409	entry into host	9	0.000627864	0.0143484		GO:0001942	hair follicle development	13	6.03057e-05	0.00170337		GO:0050804	modulation of chemical synaptic transmission	33	0.000963907	0.0283973
GO:0032689	negative regulation of interferon-gamma production	5	0.00160647	0.0392038		GO:0030278	regulation of ossification	11	0.000659591	0.014965		GO:0019216	regulation of lipid metabolic process	36	6.08194e-05	0.00170552		GO:0002573	myeloid leukocyte differentiation	19	0.000971958	0.0283973
GO:0090077	foam cell differentiation	5	0.00160647	0.0392038		GO:0002237	response to molecule of bacterial origin	15	0.000679722	0.0153116		GO:0001837	epithelial to mesenchymal transition	18	6.31759e-05	0.00175895		GO:0030100	regulation of endocytosis	19	0.000971958	0.0283973
GO:0031280	negative regulation of cyclase activity	4	0.00165675	0.0392038		GO:0050870	positive regulation of T cell activation	11	0.000712846	0.0159439		GO:0050731	positive regulation of peptidyl-tyrosine phosphorylation	21	6.59932e-05	0.00181094		GO:0003281	ventricular septum development	10	0.000980792	0.0283973
GO:0035743	CD4-positive, alpha-beta T cell cytokine production	4	0.00165675	0.0392038		GO:0070665	positive regulation of leukocyte proliferation	9	0.000726015	0.0161241		GO:0035282	segmentation	14	6.62955e-05	0.00181094		GO:0099177	regulation of trans-synaptic signaling	33	0.00100016	0.0283973
GO:0120162	positive regulation of cold-induced thermogenesis	8	0.00165793	0.0392038		GO:0043501	skeletal muscle adaptation	4	0.00073774	0.0162335		GO:0003012	muscle system process	38	6.6976e-05	0.00181094		GO:0031214	biomineral tissue development	16	0.00101329	0.0283973
GO:0040015	negative regulation of multicellular organism growth	3	0.0016816	0.0392038		GO:0002715	regulation of natural killer cell mediated immunity	5	0.000746385	0.0162335		GO:0050818	regulation of coagulation	13	6.81069e-05	0.00181094		GO:0055088	lipid homeostasis	16	0.00101329	0.0283973
GO:0045657	positive regulation of monocyte differentiation	3	0.0016816	0.0392038		GO:0031018	endocrine pancreas development	5	0.000746385	0.0162335		GO:0030323	respiratory tube development	20	6.81721e-05	0.00181094		GO:0110148	biomineralization	16	0.00101329	0.0283973
GO:1900003	regulation of serine-type endopeptidase activity	3	0.0016816	0.0392038		GO:0061041	regulation of wound healing	9	0.000761384	0.0164463		GO:0042088	T-helper 1 type immune response	9	6.82563e-05	0.00181094		GO:0072087	renal vesicle development	5	0.00102103	0.0283973
GO:1902571	regulation of serine-type peptidase activity	3	0.0016816	0.0392038		GO:0032943	mononuclear cell proliferation	13	0.000767777	0.0164716		GO:0002822	regulation of adaptive immune response based on somatic recombination of immune receptors built from immunoglobulin superfamily domains	18	6.88751e-05	0.00181094		GO:0072234	metanephric nephron tubule development	5	0.00102103	0.0283973
GO:2000318	positive regulation of T-helper 17 type immune response	3	0.0016816	0.0392038		GO:1990266	neutrophil migration	8	0.000798648	0.0169081		GO:0060740	prostate gland epithelium morphogenesis	7	6.90998e-05	0.00181094		GO:0034219	carbohydrate transmembrane transport	13	0.00102222	0.0283973
GO:2000551	regulation of T-helper 2 cell cytokine production	3	0.0016816	0.0392038		GO:1904035	regulation of epithelial cell apoptotic process	7	0.000798844	0.0169081		GO:0006940	regulation of smooth muscle contraction	11	6.92244e-05	0.00181094		GO:0043393	regulation of protein binding	19	0.0010286	0.0283973
GO:0050804	modulation of chemical synaptic transmission	21	0.00176846	0.0408442		GO:0002551	mast cell chemotaxis	3	0.00081042	0.0170387		GO:0030098	lymphocyte differentiation	32	7.26136e-05	0.00188693		GO:0042368	vitamin D biosynthetic process	4	0.00103292	0.0283973
GO:0098742	cell-cell adhesion via plasma-membrane adhesion molecules	15	0.00177549	0.0408442		GO:0002698	negative regulation of immune effector process	8	0.000888347	0.0185534		GO:0006066	alcohol metabolic process	33	7.44148e-05	0.00190596		GO:0060394	negative regulation of pathway-restricted SMAD protein phosphorylation	4	0.00103292	0.0283973
GO:0032612	interleukin-1 production	9	0.00179234	0.0409608		GO:0030225	macrophage differentiation	5	0.000912938	0.0189416		GO:0048333	mesodermal cell differentiation	8	7.5069e-05	0.00190596		GO:0062012	regulation of small molecule metabolic process	33	0.00103759	0.0283973
GO:0099177	regulation of trans-synaptic signaling	21	0.00181605	0.0412312		GO:0002696	positive regulation of leukocyte activation	16	0.000928177	0.0191319		GO:0002819	regulation of adaptive immune response	19	7.50971e-05	0.00190596		GO:1903532	positive regulation of secretion by cell	25	0.00106199	0.0284669
GO:2000146	negative regulation of cell motility	18	0.0018504	0.0417383		GO:0043312	neutrophil degranulation	18	0.000948891	0.0194318		GO:0045861	negative regulation of proteolysis	32	7.64356e-05	0.00190596		GO:0048705	skeletal system morphogenesis	20	0.0010624	0.0284669
GO:0042063	gliogenesis	16	0.00187326	0.0419813		GO:0090200	positive regulation of release of cytochrome c from mitochondria	4	0.000985208	0.0200276		GO:0002697	regulation of immune effector process	38	7.66506e-05	0.00190596		GO:0010038	response to metal ion	28	0.00106558	0.0284669
GO:0022409	positive regulation of cell-cell adhesion	15	0.00190396	0.042396		GO:0007369	gastrulation	10	0.000990682	0.0200276		GO:0022404	molting cycle process	13	7.67686e-05	0.00190596		GO:0060562	epithelial tube morphogenesis	26	0.0010855	0.0284669
GO:0031342	negative regulation of cell killing	4	0.00195277	0.0432057		GO:0014911	positive regulation of smooth muscle cell migration	5	0.00100588	0.0202052		GO:0022405	hair cycle process	13	7.67686e-05	0.00190596		GO:0061333	renal tubule morphogenesis	10	0.00108694	0.0284669
GO:0042493	response to drug	19	0.00196739	0.0432076		GO:0002283	neutrophil activation involved in immune response	18	0.00101712	0.0202828		GO:0051701	interaction with host	22	7.79747e-05	0.00191246		GO:0072028	nephron morphogenesis	10	0.00108694	0.0284669
GO:0050714	positive regulation of protein secretion	11	0.00197773	0.0432076		GO:0048010	vascular endothelial growth factor receptor signaling pathway	7	0.0010226	0.0202828		GO:0015849	organic acid transport	31	7.80956e-05	0.00191246		GO:0030278	regulation of ossification	19	0.00108804	0.0284669
GO:0045746	negative regulation of Notch signaling pathway	5	0.00202919	0.0440548		GO:0097531	mast cell migration	3	0.00104107	0.02052		GO:0050819	negative regulation of coagulation	10	7.85022e-05	0.00191246		GO:0072132	mesenchyme morphogenesis	8	0.0011092	0.0288393
GO:0044706	multi-multicellular organism process	13	0.0020811	0.0447821		GO:0050777	negative regulation of immune response	9	0.00109795	0.0214678		GO:0014047	glutamate secretion	9	8.22027e-05	0.00197789		GO:0046683	response to organophosphorus	14	0.00112391	0.0290401
GO:0002688	regulation of leukocyte chemotaxis	9	0.00212155	0.0447821		GO:0050673	epithelial cell proliferation	17	0.00110831	0.0214678		GO:0060443	mammary gland morphogenesis	9	8.22027e-05	0.00197789		GO:0045939	negative regulation of steroid metabolic process	6	0.0011388	0.0292433
GO:0002698	negative regulation of immune effector process	9	0.00212155	0.0447821		GO:2001233	regulation of apoptotic signaling pathway	16	0.00110957	0.0214678		GO:0050867	positive regulation of cell activation	35	8.41774e-05	0.00199685		GO:0098657	import into cell	20	0.00118212	0.0301694
GO:0022612	gland morphogenesis	9	0.00212155	0.0447821		GO:0018108	peptidyl-tyrosine phosphorylation	15	0.00111785	0.0214961		GO:0006096	glycolytic process	15	8.45277e-05	0.00199685		GO:0031646	positive regulation of nervous system process	9	0.0012032	0.0303351
GO:0003205	cardiac chamber development	11	0.00216585	0.0447821		GO:0018212	peptidyl-tyrosine modification	15	0.00121015	0.022899		GO:0032609	interferon-gamma production	15	8.45277e-05	0.00199685		GO:0060675	ureteric bud morphogenesis	9	0.0012032	0.0303351
GO:0043030	regulation of macrophage activation	6	0.00217418	0.0447821		GO:1903036	positive regulation of response to wounding	6	0.00121113	0.022899		GO:0061045	negative regulation of wound healing	12	8.60722e-05	0.00200956		GO:0061041	regulation of wound healing	15	0.00127467	0.0319435
GO:0002024	diet induced thermogenesis	3	0.0022045	0.0447821		GO:0014009	glial cell proliferation	5	0.00121259	0.022899		GO:0098773	skin epidermis development	13	8.63685e-05	0.00200956		GO:0035357	peroxisome proliferator activated receptor signaling pathway	5	0.00129566	0.0322751
GO:0033700	phospholipid efflux	3	0.0022045	0.0447821		GO:0030858	positive regulation of epithelial cell differentiation	6	0.001299	0.0237194		GO:0016049	cell growth	39	8.66124e-05	0.00200956		GO:1903034	regulation of response to wounding	17	0.00132053	0.0326988
GO:0045161	neuronal ion channel clustering	3	0.0022045	0.0447821		GO:0002040	sprouting angiogenesis	10	0.00130386	0.0237194		GO:0051346	negative regulation of hydrolase activity	38	8.75762e-05	0.0020199		GO:0060537	muscle tissue development	30	0.00139819	0.034417
GO:0061517	macrophage proliferation	3	0.0022045	0.0447821		GO:0030213	hyaluronan biosynthetic process	3	0.00130931	0.0237194		GO:0002825	regulation of T-helper 1 type immune response	7	8.99549e-05	0.00203857		GO:1902903	regulation of supramolecular fiber organization	28	0.00141475	0.0344948
GO:0097104	postsynaptic membrane assembly	3	0.0022045	0.0447821		GO:0050930	induction of positive chemotaxis	3	0.00130931	0.0237194		GO:0033081	regulation of T cell differentiation in thymus	7	8.99549e-05	0.00203857		GO:0048562	embryonic organ morphogenesis	24	0.00141793	0.0344948
GO:0002683	negative regulation of immune system process	21	0.00223744	0.045187		GO:1901678	iron coordination entity transport	3	0.00130931	0.0237194		GO:1900120	regulation of receptor binding	7	8.99549e-05	0.00203857		GO:0032757	positive regulation of interleukin-8 production	8	0.00142811	0.0345291
GO:0070661	leukocyte proliferation	16	0.00227552	0.0456903		GO:1901722	regulation of cell proliferation involved in kidney development	3	0.00130931	0.0237194		GO:0002696	positive regulation of leukocyte activation	34	9.18739e-05	0.00207003		GO:0030656	regulation of vitamin metabolic process	4	0.00144424	0.0345291
GO:0050808	synapse organization	20	0.00229111	0.045739		GO:0001649	osteoblast differentiation	11	0.00132696	0.0237194		GO:0006757	ATP generation from ADP	15	9.34185e-05	0.00209273		GO:0032530	regulation of microvillus organization	4	0.00144424	0.0345291
GO:0035904	aorta development	6	0.00237031	0.0470497		GO:1902893	regulation of pri-miRNA transcription by RNA polymerase II	5	0.00132698	0.0237194		GO:0030307	positive regulation of cell growth	19	9.53713e-05	0.0021122		GO:0001819	positive regulation of cytokine production	32	0.00146226	0.0347601
GO:0048661	positive regulation of smooth muscle cell proliferation	8	0.00242526	0.0478669		GO:0010595	positive regulation of endothelial cell migration	8	0.00133125	0.0237194		GO:1905952	regulation of lipid localization	19	9.53713e-05	0.0021122		GO:0052126	movement in host environment	16	0.00148444	0.0350867
GO:0048246	macrophage chemotaxis	5	0.0025278	0.049609		GO:0042476	odontogenesis	8	0.00133125	0.0237194		GO:0060333	interferon-gamma-mediated signaling pathway	13	9.69898e-05	0.00213591		GO:0051591	response to cAMP	11	0.00149363	0.0350908
GO:0001837	epithelial to mesenchymal transition	10	0.00254265	0.04962		GO:0050867	positive regulation of cell activation	16	0.00135283	0.0239686		GO:0070371	ERK1 and ERK2 cascade	29	9.9537e-05	0.00217969		GO:0050769	positive regulation of neurogenesis	34	0.00150148	0.0350908
GO:0032649	regulation of interferon-gamma production	8	0.00257647	0.0498905		GO:0030593	neutrophil chemotaxis	7	0.00136851	0.0241109		GO:0001763	morphogenesis of a branching structure	21	0.00010216	0.00221621		GO:0040019	positive regulation of embryonic development	7	0.00160352	0.0368208
GO:0022617	extracellular matrix disassembly	7	0.00262842	0.0498905		GO:0072091	regulation of stem cell proliferation	6	0.00139166	0.0243825		GO:0032649	regulation of interferon-gamma production	14	0.000102342	0.00221621		GO:0035809	regulation of urine volume	5	0.00162119	0.0368208
GO:0042730	fibrinolysis	4	0.00265075	0.0498905		GO:0009743	response to carbohydrate	11	0.00142154	0.0247684		GO:0045582	positive regulation of T cell differentiation	13	0.000108721	0.00234135		GO:0038128	ERBB2 signaling pathway	6	0.00162202	0.0368208
GO:0051350	negative regulation of lyase activity	4	0.00265075	0.0498905		GO:0071622	regulation of granulocyte chemotaxis	5	0.00144914	0.0251107		GO:0019218	regulation of steroid metabolic process	16	0.000110087	0.00235773		GO:0071295	cellular response to vitamin	6	0.00162202	0.0368208
GO:0060384	innervation	4	0.00265075	0.0498905		GO:0042063	gliogenesis	13	0.00145973	0.0251559		GO:1902107	positive regulation of leukocyte differentiation	18	0.000113622	0.0023695		GO:0070167	regulation of biomineral tissue development	11	0.00162861	0.0368208
GO:1905523	positive regulation of macrophage migration	4	0.00265075	0.0498905		GO:1903039	positive regulation of leukocyte cell-cell adhesion	11	0.00152157	0.0260791		GO:0002824	positive regulation of adaptive immune response based on somatic recombination of immune receptors built from immunoglobulin superfamily domains	14	0.000113649	0.0023695		GO:0110149	regulation of biomineralization	11	0.00162861	0.0368208
GO:0002822	regulation of adaptive immune response based on somatic recombination of immune receptors built from immunoglobulin superfamily domains	10	0.00266681	0.0498905		GO:0042129	regulation of T cell proliferation	9	0.00154593	0.0263534		GO:0030301	cholesterol transport	14	0.000113649	0.0023695		GO:1990845	adaptive thermogenesis	15	0.00165698	0.0372596
GO:0002697	regulation of immune effector process	21	0.00267141	0.0498905		GO:0061614	pri-miRNA transcription by RNA polymerase II	5	0.00157939	0.026779		GO:0045621	positive regulation of lymphocyte differentiation	14	0.000113649	0.0023695		GO:0045926	negative regulation of growth	21	0.0016965	0.0379432
GO:0050817	coagulation	17	0.00278018	0.0504544		GO:0014733	regulation of skeletal muscle adaptation	3	0.00161728	0.0271298		GO:0015918	sterol transport	15	0.000113676	0.0023695		GO:1904659	glucose transmembrane transport	12	0.00171413	0.0381326
GO:0002706	regulation of lymphocyte mediated immunity	10	0.00279578	0.0504544		GO:0090192	regulation of glomerulus development	3	0.00161728	0.0271298		GO:0030212	hyaluronan metabolic process	8	0.0001144	0.00237191		GO:0003014	renal system process	13	0.00173698	0.0384354
GO:2000351	regulation of endothelial cell apoptotic process	6	0.00280216	0.0504544		GO:0002063	chondrocyte development	4	0.00164529	0.0271662		GO:0048880	sensory system development	33	0.000115644	0.00237282		GO:0071241	cellular response to inorganic substance	19	0.00176829	0.0386114
GO:0002823	negative regulation of adaptive immune response based on somatic recombination of immune receptors built from immunoglobulin superfamily domains	5	0.0028079	0.0504544		GO:0035456	response to interferon-beta	4	0.00164529	0.0271662		GO:0031069	hair follicle morphogenesis	7	0.000115661	0.00237282		GO:0002690	positive regulation of leukocyte chemotaxis	11	0.0017734	0.0386114
GO:0002921	negative regulation of humoral immune response	3	0.0028178	0.0504544		GO:0035767	endothelial cell chemotaxis	4	0.00164529	0.0271662		GO:0045933	positive regulation of muscle contraction	9	0.00011734	0.00239465		GO:0050806	positive regulation of synaptic transmission	16	0.00178186	0.0386114
GO:0031223	auditory behavior	3	0.0028178	0.0504544		GO:0052126	movement in host environment	9	0.00167819	0.0274946		GO:0002827	positive regulation of T-helper 1 type immune response	6	0.000119526	0.00241735		GO:0007015	actin filament organization	31	0.00178206	0.0386114
GO:0055091	phospholipid homeostasis	3	0.0028178	0.0504544		GO:0032946	positive regulation of mononuclear cell proliferation	8	0.00168707	0.0274946		GO:0033089	positive regulation of T cell differentiation in thymus	5	0.000119894	0.00241735		GO:0090183	regulation of kidney development	8	0.00181576	0.0389359
GO:1903977	positive regulation of glial cell migration	3	0.0028178	0.0504544		GO:0043407	negative regulation of MAP kinase activity	6	0.00170006	0.0274946		GO:0002683	negative regulation of immune system process	37	0.000120313	0.00241735		GO:1903307	positive regulation of regulated secretory pathway	8	0.00181576	0.0389359
GO:0034612	response to tumor necrosis factor	16	0.00283336	0.0504728		GO:0050672	negative regulation of lymphocyte proliferation	6	0.00170006	0.0274946		GO:0050670	regulation of lymphocyte proliferation	22	0.000125851	0.00251566		GO:0048662	negative regulation of smooth muscle cell proliferation	9	0.00184714	0.0394056
GO:0071695	anatomical structure maturation	13	0.00292099	0.0512257		GO:0032757	positive regulation of interleukin-8 production	5	0.00171803	0.0276435		GO:0006165	nucleoside diphosphate phosphorylation	16	0.000131835	0.00262183		GO:0017157	regulation of exocytosis	19	0.00186234	0.0395272
GO:1904018	positive regulation of vasculature development	13	0.00292099	0.0512257		GO:0032945	negative regulation of mononuclear cell proliferation	6	0.00181358	0.0289785		GO:0055123	digestive system development	17	0.000134313	0.00265756		GO:0032409	regulation of transporter activity	23	0.00189292	0.0399724
GO:1990845	adaptive thermogenesis	10	0.00292969	0.0512257		GO:0030307	positive regulation of cell growth	9	0.00181938	0.0289785		GO:1905954	positive regulation of lipid localization	13	0.000135901	0.00267538		GO:0003338	metanephros morphogenesis	6	0.00191527	0.04024
GO:0002791	regulation of peptide secretion	18	0.00293461	0.0512257		GO:0014888	striated muscle adaptation	5	0.0018654	0.0294143		GO:0033628	regulation of cell adhesion mediated by integrin	9	0.000139148	0.00272555		GO:0002791	regulation of peptide secretion	28	0.00193109	0.0403192
GO:0055008	cardiac muscle tissue morphogenesis	6	0.00303894	0.0527816		GO:0030199	collagen fibril organization	5	0.0018654	0.0294143		GO:0060560	developmental growth involved in morphogenesis	23	0.000140784	0.00273542		GO:0048041	focal adhesion assembly	10	0.00193842	0.0403192
GO:0002021	response to dietary excess	4	0.00305659	0.052824		GO:0008544	epidermis development	17	0.00191964	0.0301191		GO:0030193	regulation of blood coagulation	12	0.000141055	0.00273542		GO:0030213	hyaluronan biosynthetic process	4	0.00195733	0.0405099
GO:0003231	cardiac ventricle development	9	0.00307817	0.0529335		GO:0007567	parturition	3	0.00196698	0.030408		GO:0032102	negative regulation of response to external stimulus	35	0.000146126	0.0028093		GO:0072243	metanephric nephron epithelium development	5	0.00200298	0.0407659
GO:0031670	cellular response to nutrient	5	0.00310976	0.0532134		GO:0019511	peptidyl-proline hydroxylation	3	0.00196698	0.030408		GO:0032373	positive regulation of sterol transport	7	0.000147027	0.0028093		GO:0017015	regulation of transforming growth factor beta receptor signaling pathway	13	0.0020041	0.0407659
GO:0045216	cell-cell junction organization	12	0.0032128	0.0547071		GO:0072109	glomerular mesangium development	3	0.00196698	0.030408		GO:0032376	positive regulation of cholesterol transport	7	0.000147027	0.0028093		GO:0035725	sodium ion transmembrane transport	16	0.00200666	0.0407659
GO:0007416	synapse assembly	11	0.00333648	0.0565359		GO:0051251	positive regulation of lymphocyte activation	14	0.00199548	0.0306981		GO:0030217	T cell differentiation	24	0.000154203	0.00290524		GO:0090287	regulation of cellular response to growth factor stimulus	24	0.0020089	0.0407659
GO:0052372	modulation by symbiont of entry into host	5	0.00343433	0.0579116		GO:0090183	regulation of kidney development	5	0.0020218	0.0308593		GO:0002062	chondrocyte differentiation	14	0.000154309	0.00290524		GO:0060760	positive regulation of response to cytokine stimulus	8	0.00203842	0.0411395
GO:0010935	regulation of macrophage cytokine production	3	0.00352624	0.059174		GO:0045766	positive regulation of angiogenesis	10	0.00202553	0.0308593		GO:0046942	carboxylic acid transport	30	0.00015575	0.00290524		GO:0006814	sodium ion transport	20	0.00206749	0.0411395
GO:0031348	negative regulation of defense response	14	0.00356247	0.0594947		GO:0007568	aging	13	0.00204745	0.0310433		GO:0090596	sensory organ morphogenesis	25	0.00015661	0.00290524		GO:0045833	negative regulation of lipid metabolic process	11	0.00209448	0.0411395
GO:0043281	regulation of cysteine-type endopeptidase activity involved in apoptotic process	12	0.00388229	0.0645255		GO:0022617	extracellular matrix disassembly	6	0.00205776	0.0310504		GO:0046939	nucleotide phosphorylation	16	0.000157241	0.00290524		GO:0060326	cell chemotaxis	24	0.00209577	0.0411395
GO:0042634	regulation of hair cycle	4	0.0039914	0.0660232		GO:0035633	maintenance of blood-brain barrier	4	0.00206916	0.0310737		GO:0048565	digestive tract development	16	0.000157241	0.00290524		GO:0003197	endocardial cushion development	7	0.0021051	0.0411395
GO:0033002	muscle cell proliferation	13	0.00401924	0.0661686		GO:0001822	kidney development	12	0.00217297	0.0322557		GO:0035690	cellular response to drug	11	0.000157886	0.00290524		GO:0006775	fat-soluble vitamin metabolic process	7	0.0021051	0.0411395
GO:0042551	neuron maturation	5	0.00415533	0.0677666		GO:0046651	lymphocyte proliferation	12	0.00217297	0.0322557		GO:0002718	regulation of cytokine production involved in immune response	12	0.000158756	0.00290524		GO:0043090	amino acid import	7	0.0021051	0.0411395
GO:0045776	negative regulation of blood pressure	5	0.00415533	0.0677666		GO:0042110	T cell activation	17	0.00218668	0.0322557		GO:1900046	regulation of hemostasis	12	0.000158756	0.00290524		GO:0022898	regulation of transmembrane transporter activity	22	0.00211516	0.0411395
GO:0055088	lipid homeostasis	10	0.00419502	0.0680944		GO:0002718	regulation of cytokine production involved in immune response	6	0.00218878	0.0322557		GO:0002699	positive regulation of immune effector process	22	0.000163606	0.00297761		GO:0014031	mesenchymal cell development	10	0.00212206	0.0411395
GO:0007159	leukocyte cell-cell adhesion	17	0.00425005	0.0686667		GO:0007411	axon guidance	12	0.00223709	0.0328143		GO:0030850	prostate gland development	9	0.000164239	0.00297761		GO:0022407	regulation of cell-cell adhesion	31	0.0021262	0.0411395
GO:0007638	mechanosensory behavior	3	0.00433406	0.0693786		GO:0097485	neuron projection guidance	12	0.00230275	0.033621		GO:0010811	positive regulation of cell-substrate adhesion	15	0.000165913	0.00299403		GO:0007599	hemostasis	26	0.00219683	0.0423093
GO:0014733	regulation of skeletal muscle adaptation	3	0.00433406	0.0693786		GO:0051235	maintenance of location	13	0.00234409	0.0338344		GO:0031349	positive regulation of defense response	32	0.000167925	0.00301638		GO:0106106	cold-induced thermogenesis	14	0.00223416	0.0424355
GO:0048167	regulation of synaptic plasticity	11	0.00442349	0.0702257		GO:0003184	pulmonary valve morphogenesis	3	0.00236027	0.0338344		GO:0018958	phenol-containing compound metabolic process	14	0.000170401	0.00304681		GO:0120161	regulation of cold-induced thermogenesis	14	0.00223416	0.0424355
GO:0070542	response to fatty acid	7	0.00442741	0.0702257		GO:0042448	progesterone metabolic process	3	0.00236027	0.0338344		GO:0061035	regulation of cartilage development	11	0.00017946	0.00317199		GO:0072511	divalent inorganic cation transport	33	0.00223477	0.0424355
GO:0072577	endothelial cell apoptotic process	6	0.00445319	0.0703135		GO:0050665	hydrogen peroxide biosynthetic process	3	0.00236027	0.0338344		GO:0070486	leukocyte aggregation	5	0.000180126	0.00317199		GO:0070050	neuron cellular homeostasis	6	0.00224692	0.0424355
GO:0002449	lymphocyte mediated immunity	17	0.00448715	0.0705291		GO:0032092	positive regulation of protein binding	6	0.00246959	0.0350825		GO:0050803	regulation of synapse structure or activity	23	0.000180657	0.00317199		GO:0050768	negative regulation of neurogenesis	23	0.00225439	0.0424355
GO:0002820	negative regulation of adaptive immune response	5	0.0045536	0.0712513		GO:0043154	negative regulation of cysteine-type endopeptidase activity involved in apoptotic process	6	0.00246959	0.0350825		GO:0070663	regulation of leukocyte proliferation	23	0.000180657	0.00317199		GO:1903844	regulation of cellular response to transforming growth factor beta stimulus	13	0.00230418	0.042967
GO:0045682	regulation of epidermis development	7	0.00470496	0.0729623		GO:0007517	muscle organ development	15	0.00254149	0.0357646		GO:0090257	regulation of muscle system process	24	0.000184467	0.00322437		GO:0035418	protein localization to synapse	10	0.00231944	0.042967
GO:0060333	interferon-gamma-mediated signaling pathway	7	0.00470496	0.0729623		GO:0002701	negative regulation of production of molecular mediator of immune response	4	0.00256297	0.0357646		GO:0002821	positive regulation of adaptive immune response	14	0.000187921	0.00327007		GO:0110110	positive regulation of animal organ morphogenesis	10	0.00231944	0.042967
GO:0009306	protein secretion	20	0.0047376	0.0731419		GO:0045742	positive regulation of epidermal growth factor receptor signaling pathway	4	0.00256297	0.0357646		GO:0034764	positive regulation of transmembrane transport	21	0.000189378	0.00328078		GO:0008645	hexose transmembrane transport	12	0.00232394	0.042967
GO:0032609	interferon-gamma production	8	0.00477313	0.0733643		GO:1905332	positive regulation of morphogenesis of an epithelium	4	0.00256297	0.0357646		GO:0002711	positive regulation of T cell mediated immunity	9	0.000192989	0.00330483		GO:0008202	steroid metabolic process	25	0.00238276	0.0437814
GO:0035592	establishment of protein localization to extracellular region	20	0.00485047	0.0742247		GO:0010950	positive regulation of endopeptidase activity	9	0.00267443	0.0371555		GO:0030195	negative regulation of blood coagulation	9	0.000192989	0.00330483		GO:0033002	muscle cell proliferation	20	0.00238903	0.0437814
GO:0061383	trabecula morphogenesis	5	0.0049783	0.0754459		GO:0001836	release of cytochrome c from mitochondria	5	0.00274428	0.0376803		GO:0150063	visual system development	32	0.00019331	0.00330483		GO:0071356	cellular response to tumor necrosis factor	23	0.00245607	0.0448126
GO:1904951	positive regulation of establishment of protein localization	17	0.00499395	0.0754459		GO:0010810	regulation of cell-substrate adhesion	10	0.00275469	0.0376803		GO:0046031	ADP metabolic process	15	0.000199069	0.00338843		GO:0001933	negative regulation of protein phosphorylation	31	0.00252606	0.0457006
GO:0031341	regulation of cell killing	7	0.00499543	0.0754459		GO:1904951	positive regulation of establishment of protein localization	14	0.00276278	0.0376803		GO:1903169	regulation of calcium ion transmembrane transport	17	0.000202048	0.00342418		GO:0007548	sex differentiation	22	0.00252672	0.0457006
GO:0072538	T-helper 17 type immune response	4	0.00510247	0.0767289		GO:0045926	negative regulation of growth	11	0.00279146	0.0376803		GO:0051281	positive regulation of release of sequestered calcium ion into cytosol	8	0.000204076	0.00344358		GO:0006636	unsaturated fatty acid biosynthetic process	8	0.00254786	0.0457957
GO:0002819	regulation of adaptive immune response	10	0.00518259	0.0772027		GO:0032656	regulation of interleukin-13 production	3	0.00279891	0.0376803		GO:0042303	molting cycle	14	0.000206972	0.00346247		GO:0042362	fat-soluble vitamin biosynthetic process	4	0.00258391	0.0457957
GO:0003222	ventricular trabecula myocardium morphogenesis	3	0.00524511	0.0772027		GO:0035313	wound healing, spreading of epidermal cells	3	0.00279891	0.0376803		GO:0042633	hair cycle	14	0.000206972	0.00346247		GO:0045475	locomotor rhythm	4	0.00258391	0.0457957
GO:0010934	macrophage cytokine production	3	0.00524511	0.0772027		GO:0036149	phosphatidylinositol acyl-chain remodeling	3	0.00279891	0.0376803		GO:0050810	regulation of steroid biosynthetic process	13	0.000208169	0.00346761		GO:0060099	regulation of phagocytosis, engulfment	4	0.00258391	0.0457957
GO:0043252	sodium-independent organic anion transport	3	0.00524511	0.0772027		GO:0072001	renal system development	12	0.00280779	0.0376803		GO:0042063	gliogenesis	27	0.000216158	0.00357675		GO:0006816	calcium ion transport	30	0.00258942	0.0457957
GO:0050710	negative regulation of cytokine secretion	3	0.00524511	0.0772027		GO:1904019	epithelial cell apoptotic process	7	0.00283421	0.0377616		GO:0051047	positive regulation of secretion	29	0.000216556	0.00357675		GO:0007219	Notch signaling pathway	17	0.00260345	0.0457957
GO:0007565	female pregnancy	11	0.0053595	0.0785537		GO:0006882	cellular zinc ion homeostasis	4	0.00283779	0.0377616		GO:0051251	positive regulation of lymphocyte activation	30	0.000219829	0.00361549		GO:0003203	endocardial cushion morphogenesis	6	0.00262004	0.0457957
GO:0014009	glial cell proliferation	5	0.00543033	0.0789257		GO:1903034	regulation of response to wounding	9	0.00287845	0.0381417		GO:0060393	regulation of pathway-restricted SMAD protein phosphorylation	10	0.000221983	0.00363557		GO:0098801	regulation of renal system process	6	0.00262004	0.0457957
GO:1903727	positive regulation of phospholipid metabolic process	5	0.00543033	0.0789257		GO:0032755	positive regulation of interleukin-6 production	6	0.00294048	0.0386273		GO:1900047	negative regulation of hemostasis	9	0.000225803	0.00368266		GO:0048638	regulation of developmental growth	26	0.00266858	0.0464489
GO:0007596	blood coagulation	16	0.00551752	0.0795275		GO:0042267	natural killer cell mediated cytotoxicity	5	0.00295074	0.0386273		GO:0072511	divalent inorganic cation transport	37	0.000227052	0.0036876		GO:0015749	monosaccharide transmembrane transport	12	0.00268936	0.0466156
GO:0010721	negative regulation of cell development	16	0.00551752	0.0795275		GO:0048872	homeostasis of number of cells	11	0.00296409	0.0386273		GO:0034121	regulation of toll-like receptor signaling pathway	11	0.00023017	0.00370029		GO:0030574	collagen catabolic process	7	0.00272	0.046951
GO:0045665	negative regulation of neuron differentiation	12	0.00555696	0.0797649		GO:0090257	regulation of muscle system process	11	0.00296409	0.0386273		GO:1903036	positive regulation of response to wounding	11	0.00023017	0.00370029		GO:0048017	inositol lipid-mediated signaling	17	0.00274604	0.0472046
GO:0071692	protein localization to extracellular region	20	0.00570443	0.080252		GO:0002695	negative regulation of leukocyte activation	9	0.00298498	0.0387394		GO:0015837	amine transport	13	0.000230681	0.00370029		GO:0045785	positive regulation of cell adhesion	30	0.00277469	0.0473681
GO:0010743	regulation of macrophage derived foam cell differentiation	4	0.00572845	0.080252		GO:0014912	negative regulation of smooth muscle cell migration	4	0.00313211	0.0403171		GO:0001933	negative regulation of protein phosphorylation	35	0.000236174	0.00377287		GO:0010001	glial cell differentiation	19	0.00277832	0.0473681
GO:0045761	regulation of adenylate cyclase activity	4	0.00572845	0.080252		GO:1901186	positive regulation of ERBB signaling pathway	4	0.00313211	0.0403171		GO:0050807	regulation of synapse organization	22	0.000239027	0.00380287		GO:0061900	glial cell activation	8	0.00283732	0.0481766
GO:0002700	regulation of production of molecular mediator of immune response	9	0.00572951	0.080252		GO:2000351	regulation of endothelial cell apoptotic process	5	0.00316819	0.0406157		GO:0007178	transmembrane receptor protein serine/threonine kinase signaling pathway	30	0.000242015	0.00383475		GO:0046661	male sex differentiation	15	0.00287608	0.0486362
GO:0106106	cold-induced thermogenesis	9	0.00572951	0.080252		GO:0032026	response to magnesium ion	3	0.00328453	0.0415998		GO:0048286	lung alveolus development	8	0.000244405	0.00385694		GO:0001649	osteoblast differentiation	19	0.00291564	0.0491055
GO:0120161	regulation of cold-induced thermogenesis	9	0.00572951	0.080252		GO:0051546	keratinocyte migration	3	0.00328453	0.0415998		GO:0016125	sterol metabolic process	18	0.000245891	0.00386474		GO:0046697	decidualization	5	0.00295709	0.0496028
GO:0007517	muscle organ development	18	0.0057966	0.0808657		GO:2000647	negative regulation of stem cell proliferation	3	0.00328453	0.0415998		GO:0090287	regulation of cellular response to growth factor stimulus	27	0.000252815	0.00395297		GO:0034612	response to tumor necrosis factor	24	0.00303226	0.0501472
GO:0007584	response to nutrient	10	0.00585721	0.0813844		GO:0043409	negative regulation of MAPK cascade	9	0.00332334	0.0419231		GO:0006959	humoral immune response	31	0.000254952	0.00395297		GO:0031128	developmental induction	6	0.00303776	0.0501472
GO:0050663	cytokine secretion	6	0.00589396	0.0815688		GO:0001678	cellular glucose homeostasis	8	0.0033526	0.0421237		GO:0009132	nucleoside diphosphate metabolic process	17	0.0002556	0.00395297		GO:0033280	response to vitamin D	6	0.00303776	0.0501472
GO:0060537	muscle tissue development	18	0.00608836	0.0835243		GO:0001558	regulation of cell growth	15	0.00341284	0.0427104		GO:0048754	branching morphogenesis of an epithelial tube	17	0.0002556	0.00395297		GO:0045742	positive regulation of epidermal growth factor receptor signaling pathway	6	0.00303776	0.0501472
GO:0001906	cell killing	10	0.00609669	0.0835243		GO:0043123	positive regulation of I-kappaB kinase/NF-kappaB signaling	9	0.0034426	0.0428055		GO:0043087	regulation of GTPase activity	37	0.000256575	0.00395297		GO:0007626	locomotory behavior	17	0.00305074	0.0501624
GO:0003184	pulmonary valve morphogenesis	3	0.00626277	0.0835243		GO:0043583	ear development	10	0.00345585	0.0428055		GO:0001704	formation of primary germ layer	15	0.000259508	0.003974		GO:0034765	regulation of ion transmembrane transport	33	0.00318889	0.0522275
GO:0032966	negative regulation of collagen biosynthetic process	3	0.00626277	0.0835243		GO:0045682	regulation of epidermis development	6	0.00347547	0.0428055		GO:0022604	regulation of cell morphogenesis	38	0.000259979	0.003974		GO:0007498	mesoderm development	13	0.00321848	0.0524647
GO:0042249	establishment of planar polarity of embryonic epithelium	3	0.00626277	0.0835243		GO:0002706	regulation of lymphocyte mediated immunity	8	0.00348831	0.0428055		GO:0032330	regulation of chondrocyte differentiation	9	0.000263117	0.00400627		GO:0033673	negative regulation of kinase activity	21	0.0032286	0.0524647
GO:0044539	long-chain fatty acid import into cell	3	0.00626277	0.0835243		GO:0051250	negative regulation of lymphocyte activation	8	0.00348831	0.0428055		GO:0046889	positive regulation of lipid biosynthetic process	12	0.000278519	0.00422427		GO:0061053	somite development	10	0.00326131	0.0525585
GO:0048535	lymph node development	3	0.00626277	0.0835243		GO:0007162	negative regulation of cell adhesion	12	0.00358575	0.0438307		GO:0002687	positive regulation of leukocyte migration	16	0.000282724	0.00425493		GO:0070838	divalent metal ion transport	32	0.00330014	0.0525585
GO:0140354	lipid import into cell	3	0.00626277	0.0835243		GO:0032835	glomerulus development	5	0.00363735	0.0441194		GO:0072073	kidney epithelium development	16	0.000282724	0.00425493		GO:0001707	mesoderm formation	9	0.00330053	0.0525585
GO:0003208	cardiac ventricle morphogenesis	6	0.00630172	0.0835243		GO:0042130	negative regulation of T cell proliferation	5	0.00363735	0.0441194		GO:0048730	epidermis morphogenesis	7	0.000284392	0.00426357		GO:0030858	positive regulation of epithelial cell differentiation	9	0.00330053	0.0525585
GO:0007599	hemostasis	16	0.00631324	0.0835243		GO:0008207	C21-steroid hormone metabolic process	4	0.00378186	0.0451772		GO:0045666	positive regulation of neuron differentiation	31	0.000292676	0.00437096		GO:0046323	glucose import	9	0.00330053	0.0525585
GO:0048660	regulation of smooth muscle cell proliferation	10	0.00634372	0.0835243		GO:0051281	positive regulation of release of sequestered calcium ion into cytosol	4	0.00378186	0.0451772		GO:0035296	regulation of tube diameter	16	0.000306327	0.00452242		GO:0071347	cellular response to interleukin-1	16	0.00333242	0.0525585
GO:0003007	heart morphogenesis	13	0.00637	0.0835243		GO:0090184	positive regulation of kidney development	4	0.00378186	0.0451772		GO:0097746	regulation of blood vessel diameter	16	0.000306327	0.00452242		GO:0072176	nephric duct development	4	0.00333545	0.0525585
GO:0010955	negative regulation of protein processing	4	0.00640359	0.0835243		GO:1902895	positive regulation of pri-miRNA transcription by RNA polymerase II	4	0.00378186	0.0451772		GO:0043409	negative regulation of MAPK cascade	19	0.000307458	0.00452242		GO:1905153	regulation of membrane invagination	4	0.00333545	0.0525585
GO:1903318	negative regulation of protein maturation	4	0.00640359	0.0835243		GO:0071636	positive regulation of transforming growth factor beta production	3	0.00381863	0.0454444		GO:0061138	morphogenesis of a branching epithelium	19	0.000307458	0.00452242		GO:1901606	alpha-amino acid catabolic process	11	0.00335041	0.0525951
GO:0003179	heart valve morphogenesis	5	0.00641998	0.0835243		GO:2000117	negative regulation of cysteine-type endopeptidase activity	6	0.00387028	0.0458858		GO:0060562	epithelial tube morphogenesis	28	0.000316097	0.00463201		GO:1901888	regulation of cell junction assembly	17	0.00338298	0.052819
GO:0071622	regulation of granulocyte chemotaxis	5	0.00641998	0.0835243		GO:0045604	regulation of epidermal cell differentiation	5	0.00388971	0.0459435		GO:0034329	cell junction assembly	34	0.000323173	0.00471796		GO:0010810	regulation of cell-substrate adhesion	18	0.00339007	0.052819
GO:0044409	entry into host	9	0.00653739	0.0847345		GO:0022612	gland morphogenesis	7	0.00391392	0.0460569		GO:0006937	regulation of muscle contraction	18	0.000328232	0.00475218		GO:0021700	developmental maturation	22	0.00340986	0.0529292
GO:0001659	temperature homeostasis	10	0.00659847	0.0848926		GO:0071692	protein localization to extracellular region	16	0.00403364	0.0472893		GO:0050954	sensory perception of mechanical stimulus	18	0.000328232	0.00475218		GO:0071560	cellular response to transforming growth factor beta stimulus	20	0.00345849	0.053006
GO:0015718	monocarboxylic acid transport	10	0.00659847	0.0848926		GO:0070372	regulation of ERK1 and ERK2 cascade	12	0.00408792	0.0477482		GO:0060389	pathway-restricted SMAD protein phosphorylation	10	0.000330358	0.00475218		GO:0048512	circadian behavior	7	0.00346403	0.053006
GO:0048659	smooth muscle cell proliferation	10	0.00686109	0.0876223		GO:0038083	peptidyl-tyrosine autophosphorylation	4	0.00413856	0.0478084		GO:0002700	regulation of production of molecular mediator of immune response	16	0.000331613	0.00475218		GO:1905314	semi-lunar valve development	6	0.00350325	0.053006
GO:0050680	negative regulation of epithelial cell proliferation	10	0.00686109	0.0876223		GO:0048286	lung alveolus development	4	0.00413856	0.0478084		GO:0035150	regulation of tube size	16	0.000331613	0.00475218		GO:0002695	negative regulation of leukocyte activation	16	0.00351633	0.053006
GO:0048168	regulation of neuronal synaptic plasticity	5	0.00695939	0.0885521		GO:1905209	positive regulation of cardiocyte differentiation	4	0.00413856	0.0478084		GO:0002369	T cell cytokine production	8	0.000344669	0.00489013		GO:0001505	regulation of neurotransmitter levels	19	0.00352294	0.053006
GO:0050708	regulation of protein secretion	16	0.00701449	0.0889275		GO:0002228	natural killer cell mediated immunity	5	0.00415436	0.0478158		GO:0051092	positive regulation of NF-kappaB transcription factor activity	17	0.000345914	0.00489013		GO:0045444	fat cell differentiation	19	0.00352294	0.053006
GO:0051482	positive regulation of cytosolic calcium ion concentration involved in phospholipase C-activating G protein-coupled signaling pathway	4	0.00712949	0.0896934		GO:0030099	myeloid cell differentiation	15	0.00432958	0.0493848		GO:0060541	respiratory system development	20	0.000346257	0.00489013		GO:0021884	forebrain neuron development	5	0.00354041	0.053006
GO:2000036	regulation of stem cell population maintenance	4	0.00712949	0.0896934		GO:0042098	T cell proliferation	9	0.0043745	0.0493848		GO:1903708	positive regulation of hemopoiesis	20	0.000346257	0.00489013		GO:0060384	innervation	5	0.00354041	0.053006
GO:0001910	regulation of leukocyte mediated cytotoxicity	6	0.00717819	0.0896934		GO:0003177	pulmonary valve development	3	0.00440263	0.0493848		GO:0001654	eye development	31	0.000350666	0.00493369		GO:0072273	metanephric nephron morphogenesis	5	0.00354041	0.053006
GO:0050805	negative regulation of synaptic transmission	6	0.00717819	0.0896934		GO:0032616	interleukin-13 production	3	0.00440263	0.0493848		GO:0007369	gastrulation	19	0.000351893	0.00493369		GO:0051235	maintenance of location	24	0.00355008	0.053006
GO:0001667	ameboidal-type cell migration	20	0.00729328	0.0905602		GO:0035455	response to interferon-alpha	3	0.00440263	0.0493848		GO:0010524	positive regulation of calcium ion transport into cytosol	9	0.00035314	0.00493369		GO:0072593	reactive oxygen species metabolic process	22	0.00355497	0.053006
GO:0051222	positive regulation of protein transport	16	0.00738792	0.0905602		GO:0072111	cell proliferation involved in kidney development	3	0.00440263	0.0493848		GO:0034123	positive regulation of toll-like receptor signaling pathway	6	0.00035995	0.00501088		GO:0044070	regulation of anion transport	11	0.00360871	0.0534243
GO:0006825	copper ion transport	3	0.00739006	0.0905602		GO:2000738	positive regulation of stem cell differentiation	3	0.00440263	0.0493848		GO:0003018	vascular process in circulatory system	19	0.000376134	0.00521281		GO:1902414	protein localization to cell junction	11	0.00360871	0.0534243
GO:0010713	negative regulation of collagen metabolic process	3	0.00739006	0.0905602		GO:0051091	positive regulation of DNA-binding transcription factor activity	11	0.0044275	0.0493848		GO:0002456	T cell mediated immunity	13	0.00037713	0.00521281		GO:0007596	blood coagulation	25	0.00365384	0.0536875
GO:0032656	regulation of interleukin-13 production	3	0.00739006	0.0905602		GO:0050918	positive chemotaxis	5	0.00443161	0.0493848		GO:0042475	odontogenesis of dentin-containing tooth	12	0.000381934	0.00526056		GO:0010721	negative regulation of cell development	25	0.00365384	0.0536875
GO:0010717	regulation of epithelial to mesenchymal transition	7	0.00742127	0.0905602		GO:0001704	formation of primary germ layer	7	0.00446192	0.0495475		GO:0051924	regulation of calcium ion transport	23	0.000387671	0.00532078		GO:0045666	positive regulation of neuron differentiation	27	0.00366521	0.0536875
GO:0035264	multicellular organism growth	9	0.00743005	0.0905602		GO:0051602	response to electrical stimulus	4	0.0045173	0.049595		GO:0048562	embryonic organ morphogenesis	26	0.000390394	0.00533935		GO:0070371	ERK1 and ERK2 cascade	24	0.00369057	0.0538693
GO:2000179	positive regulation of neural precursor cell proliferation	5	0.00752967	0.0914535		GO:1902622	regulation of neutrophil migration	4	0.0045173	0.049595		GO:0051091	positive regulation of DNA-binding transcription factor activity	24	0.000406543	0.00550676		GO:0050670	regulation of lymphocyte proliferation	18	0.00373544	0.0543337
GO:0001952	regulation of cell-matrix adhesion	8	0.0078134	0.0944209		GO:1904037	positive regulation of epithelial cell apoptotic process	4	0.0045173	0.049595		GO:0002720	positive regulation of cytokine production involved in immune response	9	0.000406873	0.00550676		GO:0007613	memory	12	0.00381021	0.0550363
GO:0002702	positive regulation of production of molecular mediator of immune response	7	0.00782835	0.0944209		GO:0090287	regulation of cellular response to growth factor stimulus	12	0.0045291	0.049595		GO:0030199	collagen fibril organization	9	0.000406873	0.00550676		GO:0045921	positive regulation of exocytosis	10	0.00383458	0.0550363
GO:0050768	negative regulation of neurogenesis	14	0.00789201	0.0947198		GO:0051216	cartilage development	9	0.00467394	0.0510039		GO:0090092	regulation of transmembrane receptor protein serine/threonine kinase signaling pathway	23	0.000409965	0.00552941		GO:0051893	regulation of focal adhesion assembly	8	0.00386145	0.0550363
GO:0072525	pyridine-containing compound biosynthetic process	4	0.00790767	0.0947198		GO:0072577	endothelial cell apoptotic process	5	0.0047218	0.0512962		GO:0043407	negative regulation of MAP kinase activity	11	0.000412251	0.00554107		GO:0090109	regulation of cell-substrate junction assembly	8	0.00386145	0.0550363
GO:0060560	developmental growth involved in morphogenesis	12	0.00801443	0.0951993		GO:2001236	regulation of extrinsic apoptotic signaling pathway	8	0.00473325	0.0512962		GO:0061436	establishment of skin barrier	6	0.000457082	0.00612253		GO:0001774	microglial cell activation	7	0.00388959	0.0550363
GO:0001706	endoderm formation	5	0.0081317	0.0951993		GO:0002576	platelet degranulation	7	0.00485819	0.0524698		GO:0043588	skin development	33	0.000460351	0.00614521		GO:0002269	leukocyte activation involved in inflammatory response	7	0.00388959	0.0550363
GO:0002720	positive regulation of cytokine production involved in immune response	5	0.0081317	0.0951993		GO:0046688	response to copper ion	4	0.00491871	0.0529421		GO:0090183	regulation of kidney development	9	0.000467158	0.00621479		GO:0007622	rhythmic behavior	7	0.00388959	0.0550363
GO:0003229	ventricular cardiac muscle tissue development	5	0.0081317	0.0951993		GO:0045927	positive regulation of growth	11	0.004937	0.0529583		GO:0052372	modulation by symbiont of entry into host	8	0.000476124	0.00631252		GO:0030195	negative regulation of blood coagulation	7	0.00388959	0.0550363
GO:0008347	glial cell migration	5	0.0081317	0.0951993		GO:0051222	positive regulation of protein transport	13	0.00495389	0.0529593		GO:0006816	calcium ion transport	33	0.000479748	0.00633901		GO:0030500	regulation of bone mineralization	9	0.00394635	0.0552754
GO:0014015	positive regulation of gliogenesis	6	0.00813954	0.0951993		GO:0001935	endothelial cell proliferation	9	0.00498909	0.0531554		GO:0018108	peptidyl-tyrosine phosphorylation	30	0.000482483	0.0063536		GO:0048332	mesoderm morphogenesis	9	0.00394635	0.0552754
GO:0060411	cardiac septum morphogenesis	6	0.00813954	0.0951993		GO:0045655	regulation of monocyte differentiation	3	0.00503784	0.0534941		GO:0014074	response to purine-containing compound	16	0.000486865	0.00638973		GO:0150076	neuroinflammatory response	9	0.00394635	0.0552754
GO:0071222	cellular response to lipopolysaccharide	11	0.00824741	0.0952283		GO:0045667	regulation of osteoblast differentiation	7	0.0052804	0.0558815		GO:0016045	detection of bacterium	5	0.000501693	0.00650782		GO:0030224	monocyte differentiation	6	0.00401971	0.05574
GO:0002792	negative regulation of peptide secretion	7	0.00825167	0.0952283		GO:0010952	positive regulation of peptidase activity	9	0.0053205	0.0561177		GO:0050665	hydrogen peroxide biosynthetic process	5	0.000501693	0.00650782		GO:1901186	positive regulation of ERBB signaling pathway	6	0.00401971	0.05574
GO:0007215	glutamate receptor signaling pathway	7	0.00825167	0.0952283		GO:0045684	positive regulation of epidermis development	4	0.00534336	0.0561709		GO:0090185	negative regulation of kidney development	5	0.000501693	0.00650782		GO:1903131	mononuclear cell differentiation	6	0.00401971	0.05574
GO:0042116	macrophage activation	7	0.00825167	0.0952283		GO:0050769	positive regulation of neurogenesis	16	0.0054286	0.0568774		GO:0045927	positive regulation of growth	24	0.000502856	0.00650782		GO:0032944	regulation of mononuclear cell proliferation	18	0.00410943	0.0567948
GO:0001666	response to hypoxia	16	0.00839168	0.0964488		GO:0031589	cell-substrate adhesion	13	0.00555739	0.058034		GO:0003007	heart morphogenesis	23	0.000510762	0.00650782		GO:0010876	lipid localization	30	0.00414105	0.0570375
GO:0008203	cholesterol metabolic process	9	0.00841297	0.0964488		GO:0033627	cell adhesion mediated by integrin	5	0.00567311	0.0588526		GO:0003149	membranous septum morphogenesis	4	0.000510889	0.00650782		GO:0003148	outflow tract septum morphogenesis	5	0.00420191	0.0570375
GO:0008361	regulation of cell size	10	0.0086111	0.0966712		GO:0042531	positive regulation of tyrosine phosphorylation of STAT protein	5	0.00567311	0.0588526		GO:0021562	vestibulocochlear nerve development	4	0.000510889	0.00650782		GO:1900120	regulation of receptor binding	5	0.00420191	0.0570375
GO:0010759	positive regulation of macrophage chemotaxis	3	0.00862959	0.0966712		GO:0006590	thyroid hormone generation	3	0.00572543	0.0592007		GO:0046598	positive regulation of viral entry into host cell	4	0.000510889	0.00650782		GO:0003184	pulmonary valve morphogenesis	4	0.00422297	0.0570375
GO:0032674	regulation of interleukin-5 production	3	0.00862959	0.0966712		GO:0032722	positive regulation of chemokine production	4	0.00579184	0.059304		GO:0075294	positive regulation by symbiont of entry into host	4	0.000510889	0.00650782		GO:0007250	activation of NF-kappaB-inducing kinase activity	4	0.00422297	0.0570375
GO:1903975	regulation of glial cell migration	3	0.00862959	0.0966712		GO:0045214	sarcomere organization	4	0.00579184	0.059304		GO:0051279	regulation of release of sequestered calcium ion into cytosol	11	0.000513014	0.0065136		GO:0030033	microvillus assembly	4	0.00422297	0.0570375
GO:0022600	digestive system process	7	0.00869161	0.0966712		GO:0060443	mammary gland morphogenesis	4	0.00579184	0.059304		GO:0051591	response to cAMP	12	0.000516081	0.00653126		GO:0030730	sequestering of triglyceride	4	0.00422297	0.0570375
GO:0002701	negative regulation of production of molecular mediator of immune response	4	0.00873959	0.0966712		GO:0043280	positive regulation of cysteine-type endopeptidase activity involved in apoptotic process	7	0.00596459	0.0606788		GO:0043405	regulation of MAP kinase activity	28	0.000533194	0.006726		GO:0042471	ear morphogenesis	12	0.00435229	0.0582353
GO:0003382	epithelial cell morphogenesis	4	0.00873959	0.0966712		GO:0071333	cellular response to glucose stimulus	7	0.00596459	0.0606788		GO:0002703	regulation of leukocyte mediated immunity	20	0.000535551	0.00673394		GO:0035272	exocrine system development	7	0.00435365	0.0582353
GO:0009595	detection of biotic stimulus	4	0.00873959	0.0966712		GO:0061035	regulation of cartilage development	5	0.00601819	0.0610272		GO:0009135	purine nucleoside diphosphate metabolic process	15	0.000544552	0.00678149		GO:1900047	negative regulation of hemostasis	7	0.00435365	0.0582353
GO:0071634	regulation of transforming growth factor beta production	4	0.00873959	0.0966712		GO:0009913	epidermal cell differentiation	13	0.00635782	0.0642646		GO:0009179	purine ribonucleoside diphosphate metabolic process	15	0.000544552	0.00678149		GO:0061097	regulation of protein tyrosine kinase activity	10	0.00448478	0.0597971
GO:2000516	positive regulation of CD4-positive, alpha-beta T cell activation	4	0.00873959	0.0966712		GO:0050866	negative regulation of cell activation	9	0.00641781	0.0643325		GO:0071331	cellular response to hexose stimulus	15	0.000544552	0.00678149		GO:0071559	response to transforming growth factor beta	20	0.00450045	0.0598143
GO:0010977	negative regulation of neuron projection development	9	0.00876162	0.0966712		GO:0050671	positive regulation of lymphocyte proliferation	7	0.00645615	0.0643325		GO:0018212	peptidyl-tyrosine modification	30	0.000550366	0.00683207		GO:0050817	coagulation	25	0.00456052	0.0604196
GO:0001755	neural crest cell migration	5	0.00876632	0.0966712		GO:0071331	cellular response to hexose stimulus	7	0.00645615	0.0643325		GO:0061326	renal tubule development	12	0.000568783	0.00703828		GO:0055069	zinc ion homeostasis	6	0.00459039	0.0605974
GO:2000116	regulation of cysteine-type endopeptidase activity	12	0.00881395	0.0968889		GO:0002719	negative regulation of cytokine production involved in immune response	3	0.00646653	0.0643325		GO:0042403	thyroid hormone metabolic process	6	0.000573476	0.00705158		GO:0032147	activation of protein kinase activity	24	0.0046351	0.0605974
GO:0001655	urogenital system development	15	0.00887822	0.0972875		GO:0019883	antigen processing and presentation of endogenous antigen	3	0.00646653	0.0643325		GO:0042730	fibrinolysis	6	0.000573476	0.00705158		GO:0022612	gland morphogenesis	12	0.00464558	0.0605974
GO:0070663	regulation of leukocyte proliferation	12	0.00909385	0.099337		GO:0070371	ERK1 and ERK2 cascade	12	0.00653424	0.0648017		GO:0042326	negative regulation of phosphorylation	36	0.000578655	0.00709288		GO:0097553	calcium ion transmembrane import into cytosol	13	0.00468416	0.0605974
GO:0021675	nerve development	6	0.00919008	0.100073		GO:0060537	muscle tissue development	14	0.00662395	0.0654203		GO:0071326	cellular response to monosaccharide stimulus	15	0.000588537	0.00719139		GO:0010827	regulation of glucose transmembrane transport	9	0.004687	0.0605974
GO:0071347	cellular response to interleukin-1	10	0.00926469	0.100527		GO:0002367	cytokine production involved in immune response	6	0.00666022	0.0654203		GO:0007605	sensory perception of sound	16	0.000607151	0.00735419		GO:0021675	nerve development	9	0.004687	0.0605974
GO:0050678	regulation of epithelial cell proliferation	17	0.00932348	0.100527		GO:0071326	cellular response to monosaccharide stimulus	7	0.00671295	0.0654203		GO:0032374	regulation of cholesterol transport	10	0.000607397	0.00735419		GO:0017156	calcium-ion regulated exocytosis	8	0.00468853	0.0605974
GO:0008202	steroid metabolic process	15	0.00935232	0.100527		GO:1903038	negative regulation of leukocyte cell-cell adhesion	7	0.00671295	0.0654203		GO:0042593	glucose homeostasis	22	0.00060752	0.00735419		GO:0070661	leukocyte proliferation	23	0.00469047	0.0605974
GO:0050863	regulation of T cell activation	15	0.00935232	0.100527		GO:0006953	acute-phase response	4	0.00676257	0.0654203		GO:0045742	positive regulation of epidermal growth factor receptor signaling pathway	7	0.000610318	0.00736519		GO:1901342	regulation of vasculature development	30	0.0047075	0.0606291
GO:0071398	cellular response to fatty acid	5	0.00943434	0.100527		GO:0007157	heterophilic cell-cell adhesion via plasma membrane cell adhesion molecules	4	0.00676257	0.0654203		GO:0048708	astrocyte differentiation	11	0.000633568	0.00760192		GO:0050866	negative regulation of cell activation	17	0.00478995	0.0615005
GO:0097479	synaptic vesicle localization	5	0.00943434	0.100527		GO:0035850	epithelial cell differentiation involved in kidney development	4	0.00676257	0.0654203		GO:0070588	calcium ion transmembrane transport	26	0.000638667	0.00760192		GO:0060349	bone morphogenesis	10	0.00484087	0.0617082
GO:1905517	macrophage migration	5	0.00943434	0.100527		GO:0050919	negative chemotaxis	4	0.00676257	0.0654203		GO:0033500	carbohydrate homeostasis	22	0.000641729	0.00760192		GO:0060425	lung morphogenesis	7	0.00485834	0.0617082
GO:0002367	cytokine production involved in immune response	7	0.0096228	0.101027		GO:0030098	lymphocyte differentiation	13	0.00679111	0.0654954		GO:0072330	monocarboxylic acid biosynthetic process	22	0.000641729	0.00760192		GO:0098739	import across plasma membrane	14	0.00489802	0.0617082
GO:0002504	antigen processing and presentation of peptide or polysaccharide antigen via MHC class II	7	0.0096228	0.101027		GO:0006937	regulation of muscle contraction	8	0.00697009	0.0668817		GO:0048568	embryonic organ development	34	0.000643158	0.00760192		GO:0051348	negative regulation of transferase activity	22	0.00491271	0.0617082
GO:0007200	phospholipase C-activating G protein-coupled receptor signaling pathway	7	0.0096228	0.101027		GO:0055076	transition metal ion homeostasis	7	0.00697726	0.0668817		GO:0007160	cell-matrix adhesion	21	0.000644922	0.00760192		GO:0043491	protein kinase B signaling	21	0.00492366	0.0617082
GO:0032941	secretion by tissue	4	0.00962666	0.101027		GO:0001910	regulation of leukocyte mediated cytotoxicity	5	0.00714167	0.0678391		GO:0010001	glial cell differentiation	21	0.000644922	0.00760192		GO:0110053	regulation of actin filament organization	21	0.00492366	0.0617082
GO:1905314	semi-lunar valve development	4	0.00962666	0.101027		GO:0032602	chemokine production	5	0.00714167	0.0678391		GO:0043268	positive regulation of potassium ion transport	8	0.000645537	0.00760192		GO:0003180	aortic valve morphogenesis	5	0.00494704	0.0617082
GO:0048678	response to axon injury	6	0.00975014	0.102015		GO:0035924	cellular response to vascular endothelial growth factor stimulus	5	0.00714167	0.0678391		GO:0072009	nephron epithelium development	13	0.000650783	0.00763798		GO:0006929	substrate-dependent cell migration	5	0.00494704	0.0617082
GO:0001911	negative regulation of leukocyte mediated cytotoxicity	3	0.00998364	0.102908		GO:0002703	regulation of leukocyte mediated immunity	9	0.00724082	0.0683655		GO:0008203	cholesterol metabolic process	16	0.000652518	0.00763798		GO:0032800	receptor biosynthetic process	5	0.00494704	0.0617082
GO:0002726	positive regulation of T cell cytokine production	3	0.00998364	0.102908		GO:0050927	positive regulation of positive chemotaxis	3	0.00726212	0.0683655		GO:0007156	homophilic cell adhesion via plasma membrane adhesion molecules	17	0.000654951	0.00764351		GO:0001952	regulation of cell-matrix adhesion	12	0.00495446	0.0617082
GO:0010875	positive regulation of cholesterol efflux	3	0.00998364	0.102908		GO:0070920	regulation of production of small RNA involved in gene silencing by RNA	3	0.00726212	0.0683655		GO:0050730	regulation of peptidyl-tyrosine phosphorylation	23	0.000666685	0.00775722		GO:0008584	male gonad development	13	0.00497373	0.0617633
GO:0032634	interleukin-5 production	3	0.00998364	0.102908		GO:0045601	regulation of endothelial cell differentiation	4	0.00728591	0.0683853		GO:0034375	high-density lipoprotein particle remodeling	5	0.000671005	0.00776115		GO:0014706	striated muscle tissue development	27	0.00500779	0.0620013
GO:0071636	positive regulation of transforming growth factor beta production	3	0.00998364	0.102908		GO:0001655	urogenital system development	12	0.00733979	0.0686866		GO:0072189	ureter development	5	0.000671005	0.00776115		GO:0045766	positive regulation of angiogenesis	17	0.00502526	0.0620329
GO:0050870	positive regulation of T cell activation	11	0.0100837	0.103632		GO:0006979	response to oxidative stress	15	0.00745008	0.0693871		GO:0070374	positive regulation of ERK1 and ERK2 cascade	20	0.0006797	0.00780511		GO:0003151	outflow tract morphogenesis	9	0.00509568	0.062531
GO:0030168	platelet activation	9	0.0102668	0.104893		GO:0051701	interaction with host	9	0.00745865	0.0693871		GO:0032371	regulation of sterol transport	10	0.000681087	0.00780511		GO:0014032	neural crest cell development	9	0.00509568	0.062531
GO:0050729	positive regulation of inflammatory response	9	0.0102668	0.104893		GO:2001237	negative regulation of extrinsic apoptotic signaling pathway	6	0.00762431	0.0707196		GO:0001649	osteoblast differentiation	21	0.000682392	0.00780511		GO:0032922	circadian regulation of gene expression	8	0.00514986	0.0626628
GO:0030224	monocyte differentiation	4	0.0105702	0.106737		GO:0016051	carbohydrate biosynthetic process	9	0.00768146	0.0710408		GO:0009185	ribonucleoside diphosphate metabolic process	15	0.000685645	0.00780511		GO:0150116	regulation of cell-substrate junction organization	8	0.00514986	0.0626628
GO:0046596	regulation of viral entry into host cell	4	0.0105702	0.106737		GO:0006692	prostanoid metabolic process	4	0.00783526	0.0712709		GO:1990868	response to chemokine	12	0.00068782	0.00780511		GO:0060402	calcium ion transport into cytosol	14	0.0051795	0.0626628
GO:0071604	transforming growth factor beta production	4	0.0105702	0.106737		GO:0006693	prostaglandin metabolic process	4	0.00783526	0.0712709		GO:1990869	cellular response to chemokine	12	0.00068782	0.00780511		GO:0040036	regulation of fibroblast growth factor receptor signaling pathway	6	0.00521853	0.0626628
GO:1903131	mononuclear cell differentiation	4	0.0105702	0.106737		GO:0009395	phospholipid catabolic process	4	0.00783526	0.0712709		GO:0002695	negative regulation of leukocyte activation	18	0.000688823	0.00780511		GO:0071526	semaphorin-plexin signaling pathway	6	0.00521853	0.0626628
GO:0032611	interleukin-1 beta production	7	0.0106249	0.106978		GO:0090199	regulation of release of cytochrome c from mitochondria	4	0.00783526	0.0712709		GO:0070838	divalent metal ion transport	35	0.000697576	0.00788139		GO:0072210	metanephric nephron development	6	0.00521853	0.0626628
GO:0008217	regulation of blood pressure	10	0.0106851	0.107273		GO:0006006	glucose metabolic process	9	0.00790931	0.0712709		GO:0045913	positive regulation of carbohydrate metabolic process	11	0.000702167	0.00791032		GO:0090184	positive regulation of kidney development	6	0.00521853	0.0626628
GO:0019731	antibacterial humoral response	5	0.0108738	0.108541		GO:0002062	chondrocyte differentiation	6	0.00796693	0.0712709		GO:0006735	NADH regeneration	6	0.000711625	0.00794796		GO:0010839	negative regulation of keratinocyte proliferation	4	0.00525705	0.0626628
GO:0050707	regulation of cytokine secretion	5	0.0108738	0.108541		GO:0006024	glycosaminoglycan biosynthetic process	6	0.00796693	0.0712709		GO:0061621	canonical glycolysis	6	0.000711625	0.00794796		GO:0072189	ureter development	4	0.00525705	0.0626628
GO:0030193	regulation of blood coagulation	6	0.0109424	0.108913		GO:0009306	protein secretion	15	0.0080363	0.0712709		GO:0061718	glucose catabolic process to pyruvate	6	0.000711625	0.00794796		GO:0090190	positive regulation of branching involved in ureteric bud morphogenesis	4	0.00525705	0.0626628
GO:0002460	adaptive immune response based on somatic recombination of immune receptors built from immunoglobulin superfamily domains	16	0.0109843	0.109017		GO:0030879	mammary gland development	7	0.00811228	0.0712709		GO:0050804	modulation of chemical synaptic transmission	34	0.00072225	0.00804358		GO:0046546	development of primary male sexual characteristics	13	0.00527749	0.0627268
GO:0036293	response to decreased oxygen levels	16	0.0112482	0.111318		GO:0000188	inactivation of MAPK activity	3	0.00811313	0.0712709		GO:0099177	regulation of trans-synaptic signaling	34	0.000750454	0.00831548		GO:0061448	connective tissue development	20	0.00533001	0.0631704
GO:0003177	pulmonary valve development	3	0.0114541	0.112396		GO:0036152	phosphatidylethanolamine acyl-chain remodeling	3	0.00811313	0.0712709		GO:0002221	pattern recognition receptor signaling pathway	19	0.000754545	0.00831548		GO:0045216	cell-cell junction organization	17	0.00552426	0.0652867
GO:0032616	interleukin-13 production	3	0.0114541	0.112396		GO:0040037	negative regulation of fibroblast growth factor receptor signaling pathway	3	0.00811313	0.0712709		GO:0001657	ureteric bud development	12	0.000754748	0.00831548		GO:0006869	lipid transport	27	0.00572481	0.0674652
GO:1902548	negative regulation of cellular response to vascular endothelial growth factor stimulus	3	0.0114541	0.112396		GO:0042403	thyroid hormone metabolic process	3	0.00811313	0.0712709		GO:0046394	carboxylic acid biosynthetic process	29	0.000755197	0.00831548		GO:0001958	endochondral ossification	5	0.0057812	0.0676406
GO:0002718	regulation of cytokine production involved in immune response	6	0.0115757	0.112901		GO:0043567	regulation of insulin-like growth factor receptor signaling pathway	3	0.00811313	0.0712709		GO:1904427	positive regulation of calcium ion transmembrane transport	10	0.000761994	0.00836669		GO:0036075	replacement ossification	5	0.0057812	0.0676406
GO:1900046	regulation of hemostasis	6	0.0115757	0.112901		GO:0050926	regulation of positive chemotaxis	3	0.00811313	0.0712709		GO:0021604	cranial nerve structural organization	4	0.000776458	0.0083838		GO:0070555	response to interleukin-1	17	0.00578848	0.0676406
GO:0046718	viral entry into host cell	8	0.0116253	0.112901		GO:0070633	transepithelial transport	3	0.00811313	0.0712709		GO:0033079	immature T cell proliferation	4	0.000776458	0.0083838		GO:0089718	amino acid import across plasma membrane	6	0.00590739	0.0685192
GO:0001909	leukocyte mediated cytotoxicity	7	0.0117007	0.112901		GO:0072012	glomerulus vasculature development	3	0.00811313	0.0712709		GO:0043589	skin morphogenesis	4	0.000776458	0.0083838		GO:0006836	neurotransmitter transport	18	0.00592748	0.0685192
GO:0007229	integrin-mediated signaling pathway	7	0.0117007	0.112901		GO:1904754	positive regulation of vascular associated smooth muscle cell migration	3	0.00811313	0.0712709		GO:0060272	embryonic skeletal joint morphogenesis	4	0.000776458	0.0083838		GO:0050920	regulation of chemotaxis	18	0.00592748	0.0685192
GO:0008593	regulation of Notch signaling pathway	7	0.0117007	0.112901		GO:0035592	establishment of protein localization to extracellular region	15	0.00818845	0.0717328		GO:0072205	metanephric collecting duct development	4	0.000776458	0.0083838		GO:0050921	positive regulation of chemotaxis	13	0.00592954	0.0685192
GO:1902652	secondary alcohol metabolic process	9	0.0119588	0.115072		GO:0002711	positive regulation of T cell mediated immunity	4	0.00841115	0.072962		GO:0098883	synapse pruning	4	0.000776458	0.0083838		GO:0022617	extracellular matrix disassembly	9	0.00599545	0.0687402
GO:0003158	endothelium development	8	0.0121207	0.115987		GO:0030195	negative regulation of blood coagulation	4	0.00841115	0.072962		GO:0061098	positive regulation of protein tyrosine kinase activity	9	0.000786198	0.00846453		GO:1902930	regulation of alcohol biosynthetic process	9	0.00599545	0.0687402
GO:0048565	digestive tract development	8	0.0121207	0.115987		GO:0072006	nephron development	7	0.00841613	0.072962		GO:0016053	organic acid biosynthetic process	29	0.000788278	0.00846453		GO:2000179	positive regulation of neural precursor cell proliferation	7	0.00599824	0.0687402
GO:0099003	vesicle-mediated transport in synapse	11	0.0122195	0.116612		GO:0051146	striated muscle cell differentiation	11	0.00842132	0.072962		GO:0072163	mesonephric epithelium development	12	0.000827033	0.00881683		GO:0032412	regulation of ion transmembrane transporter activity	20	0.00603152	0.0689317
GO:0031214	biomineral tissue development	9	0.0124125	0.117581		GO:0002700	regulation of production of molecular mediator of immune response	7	0.00872826	0.0752005		GO:0072164	mesonephric tubule development	12	0.000827033	0.00881683		GO:0060401	cytosolic calcium ion transport	15	0.00616818	0.0703004
GO:0110148	biomineralization	9	0.0124125	0.117581		GO:0046434	organophosphate catabolic process	7	0.00872826	0.0752005		GO:0014066	regulation of phosphatidylinositol 3-kinase signaling	14	0.000827872	0.00881683		GO:0060070	canonical Wnt signaling pathway	24	0.0062007	0.070478
GO:0003170	heart valve development	5	0.0124565	0.117581		GO:0007492	endoderm development	5	0.00885687	0.0752005		GO:0002709	regulation of T cell mediated immunity	10	0.000850647	0.00899487		GO:0031667	response to nutrient levels	31	0.00634441	0.0710361
GO:0042267	natural killer cell mediated cytotoxicity	5	0.0124565	0.117581		GO:0031016	pancreas development	5	0.00885687	0.0752005		GO:0051145	smooth muscle cell differentiation	10	0.000850647	0.00899487		GO:1903305	regulation of regulated secretory pathway	14	0.00643848	0.0710361
GO:0032944	regulation of mononuclear cell proliferation	11	0.0126067	0.118676		GO:0038084	vascular endothelial growth factor signaling pathway	4	0.00901405	0.0752005		GO:0001505	regulation of neurotransmitter levels	21	0.000851745	0.00899487		GO:0045956	positive regulation of calcium ion-dependent exocytosis	4	0.00644771	0.0710361
GO:1903532	positive regulation of secretion by cell	14	0.0128026	0.120195		GO:0060976	coronary vasculature development	4	0.00901405	0.0752005		GO:0030224	monocyte differentiation	7	0.000858436	0.00899487		GO:0060749	mammary gland alveolus development	4	0.00644771	0.0710361
GO:0071219	cellular response to molecule of bacterial origin	11	0.013003	0.120495		GO:1900047	negative regulation of hemostasis	4	0.00901405	0.0752005		GO:1901186	positive regulation of ERBB signaling pathway	7	0.000858436	0.00899487		GO:0061377	mammary gland lobule development	4	0.00644771	0.0710361
GO:0010888	negative regulation of lipid storage	3	0.0130427	0.120495		GO:0018126	protein hydroxylation	3	0.00902037	0.0752005		GO:1903131	mononuclear cell differentiation	7	0.000858436	0.00899487		GO:0072077	renal vesicle morphogenesis	4	0.00644771	0.0710361
GO:0045655	regulation of monocyte differentiation	3	0.0130427	0.120495		GO:0031954	positive regulation of protein autophosphorylation	3	0.00902037	0.0752005		GO:0043271	negative regulation of ion transport	16	0.000864101	0.00899976		GO:0032341	aldosterone metabolic process	3	0.00648199	0.0710361
GO:0071379	cellular response to prostaglandin stimulus	3	0.0130427	0.120495		GO:0033081	regulation of T cell differentiation in thymus	3	0.00902037	0.0752005		GO:0033561	regulation of water loss via skin	6	0.000874161	0.00899976		GO:0032342	aldosterone biosynthetic process	3	0.00648199	0.0710361
GO:2000316	regulation of T-helper 17 type immune response	3	0.0130427	0.120495		GO:0042481	regulation of odontogenesis	3	0.00902037	0.0752005		GO:0061437	renal system vasculature development	6	0.000874161	0.00899976		GO:0032836	glomerular basement membrane development	3	0.00648199	0.0710361
GO:2000479	regulation of cAMP-dependent protein kinase activity	3	0.0130427	0.120495		GO:0045603	positive regulation of endothelial cell differentiation	3	0.00902037	0.0752005		GO:0061440	kidney vasculature development	6	0.000874161	0.00899976		GO:0034135	regulation of toll-like receptor 2 signaling pathway	3	0.00648199	0.0710361
GO:0032946	positive regulation of mononuclear cell proliferation	8	0.0131578	0.120943		GO:0038127	ERBB signaling pathway	7	0.00904882	0.0752005		GO:0061620	glycolytic process through glucose-6-phosphate	6	0.000874161	0.00899976		GO:0046598	positive regulation of viral entry into host cell	3	0.00648199	0.0710361
GO:0048732	gland development	18	0.0131608	0.120943		GO:0071322	cellular response to carbohydrate stimulus	7	0.00904882	0.0752005		GO:0060602	branch elongation of an epithelium	5	0.000879682	0.00899976		GO:0075294	positive regulation by symbiont of entry into host	3	0.00648199	0.0710361
GO:0034113	heterotypic cell-cell adhesion	5	0.0133034	0.12129		GO:0002526	acute inflammatory response	6	0.00906121	0.0752005		GO:0072074	kidney mesenchyme development	5	0.000879682	0.00899976		GO:1901203	positive regulation of extracellular matrix assembly	3	0.00648199	0.0710361
GO:0045824	negative regulation of innate immune response	5	0.0133034	0.12129		GO:0006821	chloride transport	6	0.00906121	0.0752005		GO:0098543	detection of other organism	5	0.000879682	0.00899976		GO:0048708	astrocyte differentiation	9	0.00648887	0.0710361
GO:0055081	anion homeostasis	5	0.0133034	0.12129		GO:0090288	negative regulation of cellular response to growth factor stimulus	8	0.00933001	0.0772281		GO:0150146	cell junction disassembly	5	0.000879682	0.00899976		GO:0050819	negative regulation of coagulation	7	0.00663779	0.0719388
GO:0002699	positive regulation of immune effector process	11	0.0134088	0.121751		GO:0043405	regulation of MAP kinase activity	12	0.00959294	0.0790601		GO:0071560	cellular response to transforming growth factor beta stimulus	22	0.000884232	0.00901659		GO:0051353	positive regulation of oxidoreductase activity	7	0.00663779	0.0719388
GO:0032652	regulation of interleukin-1 production	7	0.013459	0.121751		GO:2001235	positive regulation of apoptotic signaling pathway	8	0.00962493	0.0790601		GO:0043123	positive regulation of I-kappaB kinase/NF-kappaB signaling	18	0.000885954	0.00901659		GO:0060350	endochondral bone morphogenesis	7	0.00663779	0.0719388
GO:0061387	regulation of extent of cell growth	7	0.013459	0.121751		GO:0032330	regulation of chondrocyte differentiation	4	0.00964446	0.0790601		GO:0043547	positive regulation of GTPase activity	31	0.000890327	0.00903751		GO:0044344	cellular response to fibroblast growth factor stimulus	13	0.00664429	0.0719388
GO:0042269	regulation of natural killer cell mediated cytotoxicity	4	0.0137521	0.123758		GO:0042445	hormone metabolic process	9	0.00965161	0.0790601		GO:0002702	positive regulation of production of molecular mediator of immune response	12	0.000905004	0.00916262		GO:0001516	prostaglandin biosynthetic process	5	0.00670968	0.0719388
GO:0072524	pyridine-containing compound metabolic process	4	0.0137521	0.123758		GO:0001938	positive regulation of endothelial cell proliferation	6	0.00984792	0.0793155		GO:0072006	nephron development	15	0.000921174	0.00930217		GO:0046457	prostanoid biosynthetic process	5	0.00670968	0.0719388
GO:0042742	defense response to bacterium	15	0.0139063	0.124822		GO:0032963	collagen metabolic process	6	0.00984792	0.0793155		GO:0001659	temperature homeostasis	17	0.00097272	0.00977206		GO:0070168	negative regulation of biomineral tissue development	5	0.00670968	0.0719388
GO:0007219	Notch signaling pathway	10	0.0140154	0.125477		GO:0070268	cornification	6	0.00984792	0.0793155		GO:0015718	monocarboxylic acid transport	17	0.00097272	0.00977206		GO:0110150	negative regulation of biomineralization	5	0.00670968	0.0719388
GO:0032943	mononuclear cell proliferation	13	0.01427	0.127428		GO:1903510	mucopolysaccharide metabolic process	6	0.00984792	0.0793155		GO:1903580	positive regulation of ATP metabolic process	8	0.000987631	0.00985941		GO:0035914	skeletal muscle cell differentiation	8	0.00674345	0.0720993
GO:0002040	sprouting angiogenesis	10	0.0144807	0.128978		GO:0001936	regulation of endothelial cell proliferation	8	0.00992675	0.0793155		GO:0010522	regulation of calcium ion transport into cytosol	12	0.000989003	0.00985941		GO:0051403	stress-activated MAPK cascade	21	0.00675931	0.0720993
GO:0030336	negative regulation of cell migration	15	0.0145793	0.129524		GO:0006929	substrate-dependent cell migration	3	0.00998459	0.0793155		GO:0042632	cholesterol homeostasis	12	0.000989003	0.00985941		GO:0019932	second-messenger-mediated signaling	30	0.0068121	0.0724766
GO:0002052	positive regulation of neuroblast proliferation	3	0.0147505	0.130048		GO:0009074	aromatic amino acid family catabolic process	3	0.00998459	0.0793155		GO:0001667	ameboidal-type cell migration	35	0.00100911	0.0100092		GO:0048864	stem cell development	9	0.00701289	0.0744225
GO:0031639	plasminogen activation	3	0.0147505	0.130048		GO:0044331	cell-cell adhesion mediated by cadherin	3	0.00998459	0.0793155		GO:0010837	regulation of keratinocyte proliferation	7	0.00100917	0.0100092		GO:0045667	regulation of osteoblast differentiation	12	0.00716776	0.0757079
GO:0097150	neuronal stem cell population maintenance	3	0.0147505	0.130048		GO:0045606	positive regulation of epidermal cell differentiation	3	0.00998459	0.0793155		GO:0032755	positive regulation of interleukin-6 production	11	0.00104132	0.0102759		GO:0051271	negative regulation of cellular component movement	27	0.00718496	0.0757079
GO:0007156	homophilic cell adhesion via plasma membrane adhesion molecules	9	0.0148757	0.130211		GO:0061437	renal system vasculature development	3	0.00998459	0.0793155		GO:0070098	chemokine-mediated signaling pathway	11	0.00104132	0.0102759		GO:0070372	regulation of ERK1 and ERK2 cascade	22	0.00718861	0.0757079
GO:0060538	skeletal muscle organ development	9	0.0148757	0.130211		GO:0061440	kidney vasculature development	3	0.00998459	0.0793155		GO:0001910	regulation of leukocyte mediated cytotoxicity	10	0.00105342	0.0103411		GO:0035282	segmentation	10	0.00746724	0.0781852
GO:0051961	negative regulation of nervous system development	14	0.0148816	0.130211		GO:1902932	positive regulation of alcohol biosynthetic process	3	0.00998459	0.0793155		GO:0035924	cellular response to vascular endothelial growth factor stimulus	10	0.00105342	0.0103411		GO:0045807	positive regulation of endocytosis	10	0.00746724	0.0781852
GO:1904037	positive regulation of epithelial cell apoptotic process	4	0.0149336	0.13022		GO:0010675	regulation of cellular carbohydrate metabolic process	7	0.0100623	0.079732		GO:0007612	learning	15	0.00106254	0.0103411		GO:0150077	regulation of neuroinflammatory response	6	0.00748021	0.0781852
GO:0051216	cartilage development	10	0.0149575	0.13022		GO:0045599	negative regulation of fat cell differentiation	4	0.0103028	0.0813369		GO:0071322	cellular response to carbohydrate stimulus	15	0.00106254	0.0103411		GO:0071346	cellular response to interferon-gamma	15	0.00752697	0.0784767
GO:0030072	peptide hormone secretion	12	0.014995	0.13022		GO:0030193	regulation of blood coagulation	5	0.0103164	0.0813369		GO:0015721	bile acid and bile salt transport	6	0.00106385	0.0103411		GO:0032092	positive regulation of protein binding	9	0.00756869	0.0787144
GO:0045453	bone resorption	5	0.0151118	0.130312		GO:0051147	regulation of muscle cell differentiation	8	0.0105514	0.0825339		GO:0061615	glycolytic process through fructose-6-phosphate	6	0.00106385	0.0103411		GO:0071695	anatomical structure maturation	18	0.00768295	0.0794782
GO:0046889	positive regulation of lipid biosynthetic process	6	0.015133	0.130312		GO:0003149	membranous septum morphogenesis	2	0.0106253	0.0825339		GO:0055092	sterol homeostasis	12	0.00107939	0.010466		GO:1904018	positive regulation of vasculature development	18	0.00768295	0.0794782
GO:0050818	regulation of coagulation	6	0.015133	0.130312		GO:0010749	regulation of nitric oxide mediated signal transduction	2	0.0106253	0.0825339		GO:0010976	positive regulation of neuron projection development	24	0.00111569	0.0107459		GO:0008045	motor neuron axon guidance	5	0.00773766	0.0794782
GO:0001654	eye development	16	0.0151557	0.130312		GO:0034163	regulation of toll-like receptor 9 signaling pathway	2	0.0106253	0.0825339		GO:0031346	positive regulation of cell projection organization	30	0.0011178	0.0107459		GO:0032770	positive regulation of monooxygenase activity	5	0.00773766	0.0794782
GO:0003279	cardiac septum development	7	0.0153991	0.131324		GO:0048739	cardiac muscle fiber development	2	0.0106253	0.0825339		GO:0031340	positive regulation of vesicle fusion	4	0.00112649	0.0107459		GO:0048710	regulation of astrocyte differentiation	5	0.00773766	0.0794782
GO:0016125	sterol metabolic process	9	0.0154087	0.131324		GO:0051918	negative regulation of fibrinolysis	2	0.0106253	0.0825339		GO:0032490	detection of molecule of bacterial origin	4	0.00112649	0.0107459		GO:0030903	notochord development	4	0.00780438	0.0795741
GO:0052126	movement in host environment	9	0.0154087	0.131324		GO:0006023	aminoglycan biosynthetic process	6	0.0106821	0.0827714		GO:0060394	negative regulation of pathway-restricted SMAD protein phosphorylation	4	0.00112649	0.0107459		GO:0042474	middle ear morphogenesis	4	0.00780438	0.0795741
GO:0007586	digestion	8	0.0154246	0.131324		GO:0042692	muscle cell differentiation	13	0.0107309	0.0829459		GO:0072178	nephric duct morphogenesis	4	0.00112649	0.0107459		GO:2000193	positive regulation of fatty acid transport	4	0.00780438	0.0795741
GO:0050769	positive regulation of neurogenesis	19	0.0156852	0.133216		GO:1900046	regulation of hemostasis	5	0.0108374	0.0835644		GO:0002726	positive regulation of T cell cytokine production	5	0.00113307	0.0107459		GO:0045765	regulation of angiogenesis	27	0.0078987	0.0803388
GO:0099504	synaptic vesicle cycle	10	0.0159462	0.135102		GO:0010524	positive regulation of calcium ion transport into cytosol	4	0.0109896	0.0840457		GO:0010875	positive regulation of cholesterol efflux	5	0.00113307	0.0107459		GO:0007623	circadian rhythm	17	0.00793923	0.0805323
GO:0002369	T cell cytokine production	4	0.0161773	0.136065		GO:0007263	nitric oxide mediated signal transduction	3	0.0110064	0.0840457		GO:0097503	sialylation	5	0.00113307	0.0107459		GO:0007215	glutamate receptor signaling pathway	10	0.00799516	0.0805323
GO:0030517	negative regulation of axon extension	4	0.0161773	0.136065		GO:0036151	phosphatidylcholine acyl-chain remodeling	3	0.0110064	0.0840457		GO:0050678	regulation of epithelial cell proliferation	30	0.00116316	0.0109769		GO:0042116	macrophage activation	10	0.00799516	0.0805323
GO:0045124	regulation of bone resorption	4	0.0161773	0.136065		GO:0060351	cartilage development involved in endochondral bone morphogenesis	3	0.0110064	0.0840457		GO:0033077	T cell differentiation in thymus	10	0.00116871	0.0109769		GO:0042632	cholesterol homeostasis	10	0.00799516	0.0805323
GO:0150063	visual system development	16	0.0165488	0.137774		GO:0046916	cellular transition metal ion homeostasis	6	0.0111174	0.0846881		GO:1903524	positive regulation of blood circulation	10	0.00116871	0.0109769		GO:0061005	cell differentiation involved in kidney development	7	0.00806701	0.0810598
GO:0032753	positive regulation of interleukin-4 production	3	0.0165788	0.137774		GO:2001056	positive regulation of cysteine-type endopeptidase activity	7	0.0111562	0.0847784		GO:2001233	regulation of apoptotic signaling pathway	31	0.00117282	0.0109769		GO:0035107	appendage morphogenesis	13	0.00827823	0.0826832
GO:0033622	integrin activation	3	0.0165788	0.137774		GO:0030282	bone mineralization	6	0.0115652	0.0872687		GO:0001823	mesonephros development	12	0.00117652	0.0109769		GO:0035108	limb morphogenesis	13	0.00827823	0.0826832
GO:0090335	regulation of brown fat cell differentiation	3	0.0165788	0.137774		GO:0033673	negative regulation of kinase activity	10	0.0116765	0.0872687		GO:0032892	positive regulation of organic acid transport	7	0.00117995	0.0109769		GO:0009952	anterior/posterior pattern specification	17	0.00829301	0.0826832
GO:0097186	amelogenesis	3	0.0165788	0.137774		GO:0001706	endoderm formation	4	0.0117052	0.0872687		GO:0042417	dopamine metabolic process	7	0.00117995	0.0109769		GO:0031670	cellular response to nutrient	6	0.0083706	0.0826832
GO:0014706	striated muscle tissue development	16	0.0169121	0.140208		GO:0002720	positive regulation of cytokine production involved in immune response	4	0.0117052	0.0872687		GO:0090184	positive regulation of kidney development	7	0.00117995	0.0109769		GO:0044060	regulation of endocrine process	6	0.0083706	0.0826832
GO:0031099	regeneration	10	0.0169826	0.140241		GO:0002931	response to ischemia	4	0.0117052	0.0872687		GO:0071559	response to transforming growth factor beta	22	0.00120213	0.0111449		GO:0051098	regulation of binding	25	0.00847376	0.0826832
GO:0002228	natural killer cell mediated immunity	5	0.0170776	0.140241		GO:0050819	negative regulation of coagulation	4	0.0117052	0.0872687		GO:0009612	response to mechanical stimulus	19	0.00120372	0.0111449		GO:0007179	transforming growth factor beta receptor signaling pathway	16	0.00852677	0.0826832
GO:0045669	positive regulation of osteoblast differentiation	5	0.0170776	0.140241		GO:0060350	endochondral bone morphogenesis	4	0.0117052	0.0872687		GO:1902652	secondary alcohol metabolic process	16	0.00120816	0.0111594		GO:0034341	response to interferon-gamma	16	0.00852677	0.0826832
GO:0050922	negative regulation of chemotaxis	5	0.0170776	0.140241		GO:0070741	response to interleukin-6	4	0.0117052	0.0872687		GO:0044706	multi-multicellular organism process	20	0.00126056	0.0116159		GO:0022600	digestive system process	10	0.00855134	0.0826832
GO:0061448	connective tissue development	12	0.0171887	0.140821		GO:0051051	negative regulation of transport	15	0.0117443	0.0873536		GO:0032835	glomerulus development	9	0.00126359	0.0116163		GO:0055092	sterol homeostasis	10	0.00855134	0.0826832
GO:0032965	regulation of collagen biosynthetic process	4	0.0174841	0.142568		GO:0051048	negative regulation of secretion	8	0.0118875	0.0878448		GO:0002573	myeloid leukocyte differentiation	19	0.00127334	0.0116784		GO:0003093	regulation of glomerular filtration	3	0.00864596	0.0826832
GO:1905521	regulation of macrophage migration	4	0.0174841	0.142568		GO:0034599	cellular response to oxidative stress	11	0.0119036	0.0878448		GO:0022898	regulation of transmembrane transporter activity	23	0.00127914	0.0116796		GO:0021892	cerebral cortex GABAergic interneuron differentiation	3	0.00864596	0.0826832
GO:2000177	regulation of neural precursor cell proliferation	6	0.0175975	0.143157		GO:0002822	regulation of adaptive immune response based on somatic recombination of immune receptors built from immunoglobulin superfamily domains	7	0.0119318	0.0878448		GO:0010769	regulation of cell morphogenesis involved in differentiation	25	0.00127945	0.0116796		GO:0043589	skin morphogenesis	3	0.00864596	0.0826832
GO:0034332	adherens junction organization	5	0.0181211	0.147072		GO:0110110	positive regulation of animal organ morphogenesis	5	0.0119328	0.0878448		GO:0055088	lipid homeostasis	16	0.00128931	0.011742		GO:0045657	positive regulation of monocyte differentiation	3	0.00864596	0.0826832
GO:0048169	regulation of long-term neuronal synaptic plasticity	3	0.0185282	0.149677		GO:0042326	negative regulation of phosphorylation	15	0.0119496	0.0878448		GO:0050679	positive regulation of epithelial cell proliferation	19	0.00134634	0.0122252		GO:0060174	limb bud formation	3	0.00864596	0.0826832
GO:0061436	establishment of skin barrier	3	0.0185282	0.149677		GO:0033559	unsaturated fatty acid metabolic process	6	0.0120255	0.0879261		GO:0002791	regulation of peptide secretion	29	0.00134864	0.0122252		GO:0060272	embryonic skeletal joint morphogenesis	3	0.00864596	0.0826832
GO:0048880	sensory system development	16	0.0188216	0.15126		GO:0050868	negative regulation of T cell activation	6	0.0120255	0.0879261		GO:0046660	female sex differentiation	13	0.00136267	0.0123238		GO:0061314	Notch signaling involved in heart development	3	0.00864596	0.0826832
GO:0002715	regulation of natural killer cell mediated immunity	4	0.0188548	0.15126		GO:0001516	prostaglandin biosynthetic process	3	0.0120865	0.0879261		GO:0006734	NADH metabolic process	7	0.00137256	0.0123302		GO:0070339	response to bacterial lipopeptide	3	0.00864596	0.0826832
GO:0060412	ventricular septum morphogenesis	4	0.0188548	0.15126		GO:0046457	prostanoid biosynthetic process	3	0.0120865	0.0879261		GO:0045682	regulation of epidermis development	11	0.00137604	0.0123302		GO:0071220	cellular response to bacterial lipoprotein	3	0.00864596	0.0826832
GO:1903037	regulation of leukocyte cell-cell adhesion	14	0.0189123	0.151372		GO:0048638	regulation of developmental growth	12	0.0121001	0.0879261		GO:0051952	regulation of amine transport	11	0.00137604	0.0123302		GO:0071221	cellular response to bacterial lipopeptide	3	0.00864596	0.0826832
GO:1903039	positive regulation of leukocyte cell-cell adhesion	11	0.019059	0.152195		GO:0022408	negative regulation of cell-cell adhesion	8	0.0122402	0.0887395		GO:1904063	negative regulation of cation transmembrane transport	11	0.00137604	0.0123302		GO:0090030	regulation of steroid hormone biosynthetic process	3	0.00864596	0.0826832
GO:0055123	digestive system development	8	0.0193367	0.154059		GO:0007160	cell-matrix adhesion	9	0.0122999	0.088968		GO:1902106	negative regulation of leukocyte differentiation	12	0.00139259	0.012424		GO:2001257	regulation of cation channel activity	15	0.00869501	0.0829616
GO:0070482	response to oxygen levels	16	0.01963	0.155893		GO:0031295	T cell costimulation	4	0.0124501	0.0890639		GO:0007498	mesoderm development	14	0.00139941	0.012424		GO:0008643	carbohydrate transport	13	0.00873237	0.0830152
GO:0032692	negative regulation of interleukin-1 production	4	0.0202902	0.155893		GO:0070228	regulation of lymphocyte apoptotic process	4	0.0124501	0.0890639		GO:0046683	response to organophosphorus	14	0.00139941	0.012424		GO:1904062	regulation of cation transmembrane transport	24	0.00874802	0.0830152
GO:0035987	endodermal cell differentiation	4	0.0202902	0.155893		GO:0042509	regulation of tyrosine phosphorylation of STAT protein	5	0.0125077	0.0890639		GO:0071333	cellular response to glucose stimulus	14	0.00139941	0.012424		GO:0060538	skeletal muscle organ development	14	0.00877368	0.0830152
GO:0003149	membranous septum morphogenesis	2	0.0205731	0.155893		GO:0002604	regulation of dendritic cell antigen processing and presentation	2	0.0128498	0.0890639		GO:0048705	skeletal system morphogenesis	20	0.00140244	0.012424		GO:0060291	long-term synaptic potentiation	9	0.00878045	0.0830152
GO:0003376	sphingosine-1-phosphate receptor signaling pathway	2	0.0205731	0.155893		GO:0003139	secondary heart field specification	2	0.0128498	0.0890639		GO:0007588	excretion	9	0.00141357	0.0124378		GO:0051055	negative regulation of lipid biosynthetic process	7	0.00886102	0.0832956
GO:0010887	negative regulation of cholesterol storage	2	0.0205731	0.155893		GO:0006558	L-phenylalanine metabolic process	2	0.0128498	0.0890639		GO:0032729	positive regulation of interferon-gamma production	9	0.00141357	0.0124378		GO:0003176	aortic valve development	5	0.00887018	0.0832956
GO:0021936	regulation of cerebellar granule cell precursor proliferation	2	0.0205731	0.155893		GO:0006559	L-phenylalanine catabolic process	2	0.0128498	0.0890639		GO:0048645	animal organ formation	9	0.00141357	0.0124378		GO:1903959	regulation of anion transmembrane transport	5	0.00887018	0.0832956
GO:0032926	negative regulation of activin receptor signaling pathway	2	0.0205731	0.155893		GO:0018401	peptidyl-proline hydroxylation to 4-hydroxy-L-proline	2	0.0128498	0.0890639		GO:0002685	regulation of leukocyte migration	19	0.00142289	0.0124916		GO:0070588	calcium ion transmembrane transport	22	0.00892612	0.0836321
GO:0035860	glial cell-derived neurotrophic factor receptor signaling pathway	2	0.0205731	0.155893		GO:0032908	regulation of transforming growth factor beta1 production	2	0.0128498	0.0890639		GO:1900024	regulation of substrate adhesion-dependent cell spreading	8	0.00146135	0.01278		GO:0032368	regulation of lipid transport	12	0.00903072	0.0842425
GO:0035907	dorsal aorta development	2	0.0205731	0.155893		GO:0042482	positive regulation of odontogenesis	2	0.0128498	0.0890639		GO:1903532	positive regulation of secretion by cell	25	0.0014623	0.01278		GO:0030072	peptide hormone secretion	19	0.00903177	0.0842425
GO:0051918	negative regulation of fibrinolysis	2	0.0205731	0.155893		GO:0045657	positive regulation of monocyte differentiation	2	0.0128498	0.0890639		GO:0003158	endothelium development	14	0.00150308	0.0130694		GO:1901222	regulation of NIK/NF-kappaB signaling	11	0.00918868	0.0848815
GO:0051967	negative regulation of synaptic transmission, glutamatergic	2	0.0205731	0.155893		GO:0048103	somatic stem cell division	2	0.0128498	0.0890639		GO:0016051	carbohydrate biosynthetic process	19	0.0015031	0.0130694		GO:0007605	sensory perception of sound	13	0.00920584	0.0848815
GO:0060513	prostatic bud formation	2	0.0205731	0.155893		GO:0051024	positive regulation of immunoglobulin secretion	2	0.0128498	0.0890639		GO:0031341	regulation of cell killing	11	0.00150547	0.0130694		GO:0060541	respiratory system development	16	0.00932645	0.0848815
GO:0070091	glucagon secretion	2	0.0205731	0.155893		GO:0060947	cardiac vascular smooth muscle cell differentiation	2	0.0128498	0.0890639		GO:0086011	membrane repolarization during action potential	6	0.00153634	0.0133078		GO:0060412	ventricular septum morphogenesis	6	0.00933452	0.0848815
GO:0070092	regulation of glucagon secretion	2	0.0205731	0.155893		GO:0090193	positive regulation of glomerulus development	2	0.0128498	0.0890639		GO:0043010	camera-type eye development	26	0.00157132	0.0134866		GO:0003177	pulmonary valve development	4	0.00933584	0.0848815
GO:0071233	cellular response to leucine	2	0.0205731	0.155893		GO:1902221	erythrose 4-phosphate/phosphoenolpyruvate family amino acid metabolic process	2	0.0128498	0.0890639		GO:0001574	ganglioside biosynthetic process	4	0.00157386	0.0134866		GO:0009110	vitamin biosynthetic process	4	0.00933584	0.0848815
GO:0090673	endothelial cell-matrix adhesion	2	0.0205731	0.155893		GO:1902222	erythrose 4-phosphate/phosphoenolpyruvate family amino acid catabolic process	2	0.0128498	0.0890639		GO:0002921	negative regulation of humoral immune response	4	0.00157386	0.0134866		GO:0010893	positive regulation of steroid biosynthetic process	4	0.00933584	0.0848815
GO:1990253	cellular response to leucine starvation	2	0.0205731	0.155893		GO:1903800	positive regulation of production of miRNAs involved in gene silencing by miRNA	2	0.0128498	0.0890639		GO:0045741	positive regulation of epidermal growth factor-activated receptor activity	4	0.00157386	0.0134866		GO:0061213	positive regulation of mesonephros development	4	0.00933584	0.0848815
GO:2000659	regulation of interleukin-1-mediated signaling pathway	2	0.0205731	0.155893		GO:2000551	regulation of T-helper 2 cell cytokine production	2	0.0128498	0.0890639		GO:0021675	nerve development	10	0.00157775	0.0134866		GO:1903055	positive regulation of extracellular matrix organization	4	0.00933584	0.0848815
GO:0040037	negative regulation of fibroblast growth factor receptor signaling pathway	3	0.0205991	0.155893		GO:0001933	negative regulation of protein phosphorylation	14	0.0129873	0.0898201		GO:0071260	cellular response to mechanical stimulus	10	0.00157775	0.0134866		GO:1903978	regulation of microglial cell activation	4	0.00933584	0.0848815
GO:0043501	skeletal muscle adaptation	3	0.0205991	0.155893		GO:0051781	positive regulation of cell division	5	0.013101	0.0901919		GO:0007613	memory	13	0.00158735	0.0135223		GO:1901617	organic hydroxy compound biosynthetic process	19	0.009392	0.0848815
GO:0048843	negative regulation of axon extension involved in axon guidance	3	0.0205991	0.155893		GO:1901861	regulation of muscle tissue development	7	0.0131671	0.0901919		GO:0071470	cellular response to osmotic stress	7	0.00158886	0.0135223		GO:0003208	cardiac ventricle morphogenesis	8	0.00941583	0.0848815
GO:0060740	prostate gland epithelium morphogenesis	3	0.0205991	0.155893		GO:0061005	cell differentiation involved in kidney development	4	0.0132247	0.0901919		GO:0090288	negative regulation of cellular response to growth factor stimulus	17	0.00159324	0.01353		GO:0002028	regulation of sodium ion transport	9	0.00943882	0.0848815
GO:0002065	columnar/cuboidal epithelial cell differentiation	7	0.0206842	0.156196		GO:0071398	cellular response to fatty acid	4	0.0132247	0.0901919		GO:0007626	locomotory behavior	18	0.00160038	0.0135364		GO:0032755	positive regulation of interleukin-6 production	9	0.00943882	0.0848815
GO:0032496	response to lipopolysaccharide	14	0.0212145	0.159181		GO:0098868	bone growth	3	0.0132253	0.0901919		GO:0016331	morphogenesis of embryonic epithelium	15	0.00160094	0.0135364		GO:0046889	positive regulation of lipid biosynthetic process	9	0.00943882	0.0848815
GO:0003073	regulation of systemic arterial blood pressure	6	0.0212935	0.159181		GO:1902624	positive regulation of neutrophil migration	3	0.0132253	0.0901919		GO:0061097	regulation of protein tyrosine kinase activity	11	0.00164471	0.0138464		GO:1901879	regulation of protein depolymerization	9	0.00943882	0.0848815
GO:0050709	negative regulation of protein secretion	6	0.0212935	0.159181		GO:0016049	cell growth	15	0.0132413	0.0901919		GO:0072080	nephron tubule development	11	0.00164471	0.0138464		GO:0070663	regulation of leukocyte proliferation	18	0.00944715	0.0848815
GO:0048562	embryonic organ morphogenesis	13	0.0213292	0.159181		GO:2001234	negative regulation of apoptotic signaling pathway	9	0.0132929	0.0903486		GO:0006090	pyruvate metabolic process	15	0.00170975	0.014363		GO:0098742	cell-cell adhesion via plasma-membrane adhesion molecules	20	0.0096336	0.0859515
GO:0032370	positive regulation of lipid transport	5	0.0215013	0.159181		GO:0120254	olefinic compound metabolic process	6	0.0134837	0.0914478		GO:0014032	neural crest cell development	10	0.00173738	0.0145607		GO:0050708	regulation of protein secretion	24	0.00966023	0.0859515
GO:0035082	axoneme assembly	5	0.0215013	0.159181		GO:0001819	positive regulation of cytokine production	14	0.0136998	0.0924077		GO:0050708	regulation of protein secretion	27	0.00174076	0.0145607		GO:0045834	positive regulation of lipid metabolic process	13	0.00969918	0.0859515
GO:0050771	negative regulation of axonogenesis	5	0.0215013	0.159181		GO:0046889	positive regulation of lipid biosynthetic process	5	0.0137131	0.0924077		GO:0032890	regulation of organic acid transport	9	0.00175643	0.0146604		GO:0071774	response to fibroblast growth factor	13	0.00969918	0.0859515
GO:0010811	positive regulation of cell-substrate adhesion	7	0.0215305	0.159181		GO:0050818	regulation of coagulation	5	0.0137131	0.0924077		GO:0001909	leukocyte mediated cytotoxicity	12	0.0017773	0.0148029		GO:0001658	branching involved in ureteric bud morphogenesis	7	0.00971087	0.0859515
GO:0048469	cell maturation	9	0.0215364	0.159181		GO:0001818	negative regulation of cytokine production	12	0.0139401	0.0930214		GO:2001234	negative regulation of apoptotic signaling pathway	20	0.00181793	0.0150098		GO:0031663	lipopolysaccharide-mediated signaling pathway	7	0.00971087	0.0859515
GO:0070665	positive regulation of leukocyte proliferation	8	0.0215376	0.159181		GO:0070997	neuron death	12	0.0139401	0.0930214		GO:1903706	regulation of hemopoiesis	35	0.00182256	0.0150098		GO:0043030	regulation of macrophage activation	7	0.00971087	0.0859515
GO:0009612	response to mechanical stimulus	10	0.0216308	0.15953		GO:0006690	icosanoid metabolic process	6	0.013996	0.0930214		GO:0001678	cellular glucose homeostasis	15	0.00182467	0.0150098		GO:0032231	regulation of actin filament bundle assembly	10	0.0097523	0.086135
GO:0007157	heterophilic cell-cell adhesion via plasma membrane cell adhesion molecules	4	0.0217911	0.160033		GO:0010811	positive regulation of cell-substrate adhesion	6	0.013996	0.0930214		GO:0045834	positive regulation of lipid metabolic process	15	0.00182467	0.0150098		GO:0008406	gonad development	17	0.00983657	0.0866952
GO:0030225	macrophage differentiation	4	0.0217911	0.160033		GO:0007566	embryo implantation	4	0.0140292	0.0930214		GO:0002724	regulation of T cell cytokine production	6	0.00182525	0.0150098		GO:0060249	anatomical structure homeostasis	30	0.00992123	0.0872565
GO:0050803	regulation of synapse structure or activity	11	0.0218725	0.160291		GO:0031294	lymphocyte costimulation	4	0.0140292	0.0930214		GO:0060603	mammary gland duct morphogenesis	6	0.00182525	0.0150098		GO:0021988	olfactory lobe development	5	0.0101121	0.0883092
GO:0033627	cell adhesion mediated by integrin	5	0.0227131	0.163579		GO:0030168	platelet activation	7	0.0140401	0.0930214		GO:0017158	regulation of calcium ion-dependent exocytosis	7	0.00183079	0.0150236		GO:0061311	cell surface receptor signaling pathway involved in heart development	5	0.0101121	0.0883092
GO:0050891	multicellular organismal water homeostasis	5	0.0227131	0.163579		GO:0030203	glycosaminoglycan metabolic process	7	0.0140401	0.0930214		GO:0001508	action potential	14	0.00185323	0.0151758		GO:0120255	olefinic compound biosynthetic process	5	0.0101121	0.0883092
GO:0006516	glycoprotein catabolic process	3	0.022792	0.163579		GO:0007260	tyrosine phosphorylation of STAT protein	5	0.0143442	0.0937862		GO:0001706	endoderm formation	8	0.00186637	0.0152514		GO:0014033	neural crest cell differentiation	9	0.0101338	0.0883092
GO:0006706	steroid catabolic process	3	0.022792	0.163579		GO:0008625	extrinsic apoptotic signaling pathway via death domain receptors	5	0.0143442	0.0937862		GO:0014065	phosphatidylinositol 3-kinase signaling	15	0.00194595	0.0158685		GO:0007611	learning or memory	19	0.0101471	0.0883092
GO:0010996	response to auditory stimulus	3	0.022792	0.163579		GO:0002724	regulation of T cell cytokine production	3	0.0144232	0.0937862		GO:0032642	regulation of chemokine production	9	0.00195119	0.015878		GO:1905952	regulation of lipid localization	14	0.0101685	0.088311
GO:0018126	protein hydroxylation	3	0.022792	0.163579		GO:0032350	regulation of hormone metabolic process	3	0.0144232	0.0937862		GO:0003002	regionalization	27	0.00196434	0.0159516		GO:0034121	regulation of toll-like receptor signaling pathway	8	0.0101922	0.0883282
GO:0072337	modified amino acid transport	3	0.022792	0.163579		GO:0032673	regulation of interleukin-4 production	3	0.0144232	0.0937862		GO:0002698	negative regulation of immune effector process	13	0.00198126	0.0160556		GO:0062013	positive regulation of small molecule metabolic process	13	0.0102129	0.0883282
GO:0072539	T-helper 17 cell differentiation	3	0.022792	0.163579		GO:0034694	response to prostaglandin	3	0.0144232	0.0937862		GO:1904018	positive regulation of vasculature development	20	0.00201115	0.016264		GO:0043583	ear development	17	0.0102561	0.0885176
GO:0099590	neurotransmitter receptor internalization	3	0.022792	0.163579		GO:0038128	ERBB2 signaling pathway	3	0.0144232	0.0937862		GO:0051051	negative regulation of transport	34	0.00204919	0.0165373		GO:0051222	positive regulation of protein transport	24	0.0103102	0.0888002
GO:2000353	positive regulation of endothelial cell apoptotic process	3	0.022792	0.163579		GO:0046475	glycerophospholipid catabolic process	3	0.0144232	0.0937862		GO:0090130	tissue migration	28	0.00205977	0.0165883		GO:0031641	regulation of myelination	6	0.0103751	0.0889905
GO:0002703	regulation of leukocyte mediated immunity	10	0.0229247	0.163854		GO:0048841	regulation of axon extension involved in axon guidance	3	0.0144232	0.0937862		GO:0001755	neural crest cell migration	8	0.00209958	0.0167079		GO:0050982	detection of mechanical stimulus	6	0.0103751	0.0889905
GO:0070555	response to interleukin-1	10	0.0229247	0.163854		GO:0032675	regulation of interleukin-6 production	7	0.0144918	0.0940384		GO:0031295	T cell costimulation	8	0.00209958	0.0167079		GO:0062014	negative regulation of small molecule metabolic process	10	0.010399	0.089012
GO:1901655	cellular response to ketone	6	0.0233246	0.165252		GO:0007173	epidermal growth factor receptor signaling pathway	6	0.0145218	0.0940395		GO:0060688	regulation of morphogenesis of a branching structure	8	0.00209958	0.0167079		GO:0010565	regulation of cellular ketone metabolic process	15	0.0104712	0.0894461
GO:0055010	ventricular cardiac muscle tissue morphogenesis	4	0.0233582	0.165252		GO:0046777	protein autophosphorylation	9	0.0147081	0.0949068		GO:0086002	cardiac muscle cell action potential involved in contraction	8	0.00209958	0.0167079		GO:0046330	positive regulation of JNK cascade	12	0.0106599	0.0906859
GO:0060632	regulation of microtubule-based movement	4	0.0233582	0.165252		GO:0034612	response to tumor necrosis factor	11	0.0147739	0.0949068		GO:0032965	regulation of collagen biosynthetic process	7	0.00210033	0.0167079		GO:0055076	transition metal ion homeostasis	12	0.0106599	0.0906859
GO:0099637	neurotransmitter receptor transport	4	0.0233582	0.165252		GO:0043687	post-translational protein modification	12	0.0147911	0.0949068		GO:0085029	extracellular matrix assembly	7	0.00210033	0.0167079		GO:0031346	positive regulation of cell projection organization	26	0.0108369	0.0920034
GO:1904036	negative regulation of epithelial cell apoptotic process	4	0.0233582	0.165252		GO:0043030	regulation of macrophage activation	4	0.0148642	0.0949068		GO:0043434	response to peptide hormone	32	0.00210619	0.0167204		GO:0050805	negative regulation of synaptic transmission	8	0.0110151	0.0925257
GO:0002440	production of molecular mediator of immune response	13	0.0234438	0.165521		GO:0042058	regulation of epidermal growth factor receptor signaling pathway	5	0.0149944	0.0949068		GO:0030856	regulation of epithelial cell differentiation	16	0.00211971	0.0167935		GO:0021516	dorsal spinal cord development	4	0.0110502	0.0925257
GO:0045834	positive regulation of lipid metabolic process	8	0.0239102	0.166119		GO:0046427	positive regulation of receptor signaling pathway via JAK-STAT	5	0.0149944	0.0949068		GO:0010935	regulation of macrophage cytokine production	4	0.00213136	0.0168516		GO:0035970	peptidyl-threonine dephosphorylation	4	0.0110502	0.0925257
GO:0019226	transmission of nerve impulse	5	0.0239683	0.166119		GO:0070542	response to fatty acid	5	0.0149944	0.0949068		GO:0048592	eye morphogenesis	15	0.00220872	0.0174264		GO:0042359	vitamin D metabolic process	4	0.0110502	0.0925257
GO:0035270	endocrine system development	7	0.024213	0.166119		GO:0051208	sequestering of calcium ion	6	0.0150612	0.0949068		GO:0006590	thyroid hormone generation	5	0.00221748	0.0174264		GO:0045655	regulation of monocyte differentiation	4	0.0110502	0.0925257
GO:0051047	positive regulation of secretion	14	0.0242485	0.166119		GO:0010594	regulation of endothelial cell migration	9	0.0150786	0.0949068		GO:0072170	metanephric tubule development	5	0.00221748	0.0174264		GO:0090189	regulation of branching involved in ureteric bud morphogenesis	4	0.0110502	0.0925257
GO:0002832	negative regulation of response to biotic stimulus	6	0.0243873	0.166119		GO:0002468	dendritic cell antigen processing and presentation	2	0.0152576	0.0949068		GO:0045926	negative regulation of growth	21	0.00224059	0.0175726		GO:1902905	positive regulation of supramolecular fiber organization	16	0.0111041	0.0925257
GO:0010771	negative regulation of cell morphogenesis involved in differentiation	6	0.0243873	0.166119		GO:0010755	regulation of plasminogen activation	2	0.0152576	0.0949068		GO:0010770	positive regulation of cell morphogenesis involved in differentiation	15	0.00235075	0.0183597		GO:0044706	multi-multicellular organism process	17	0.0111378	0.0925257
GO:0002604	regulation of dendritic cell antigen processing and presentation	2	0.0247712	0.166119		GO:0032736	positive regulation of interleukin-13 production	2	0.0152576	0.0949068		GO:0060760	positive regulation of response to cytokine stimulus	8	0.00235508	0.0183597		GO:0010755	regulation of plasminogen activation	3	0.0111836	0.0925257
GO:0006182	cGMP biosynthetic process	2	0.0247712	0.166119		GO:0032905	transforming growth factor beta1 production	2	0.0152576	0.0949068		GO:0061005	cell differentiation involved in kidney development	8	0.00235508	0.0183597		GO:0032525	somite rostral/caudal axis specification	3	0.0111836	0.0925257
GO:0006558	L-phenylalanine metabolic process	2	0.0247712	0.166119		GO:0032957	inositol trisphosphate metabolic process	2	0.0152576	0.0949068		GO:0006775	fat-soluble vitamin metabolic process	7	0.00239952	0.0186688		GO:0060536	cartilage morphogenesis	3	0.0111836	0.0925257
GO:0006559	L-phenylalanine catabolic process	2	0.0247712	0.166119		GO:0043301	negative regulation of leukocyte degranulation	2	0.0152576	0.0949068		GO:0030879	mammary gland development	14	0.00242295	0.0188135		GO:0060856	establishment of blood-brain barrier	3	0.0111836	0.0925257
GO:0010739	positive regulation of protein kinase A signaling	2	0.0247712	0.166119		GO:0043476	pigment accumulation	2	0.0152576	0.0949068		GO:0007596	blood coagulation	26	0.00246799	0.0191252		GO:0052548	regulation of endopeptidase activity	28	0.0111876	0.0925257
GO:0018401	peptidyl-proline hydroxylation to 4-hydroxy-L-proline	2	0.0247712	0.166119		GO:0043482	cellular pigment accumulation	2	0.0152576	0.0949068		GO:0035637	multicellular organismal signaling	18	0.00247781	0.0191632		GO:0031098	stress-activated protein kinase signaling cascade	21	0.0112973	0.0931173
GO:0032754	positive regulation of interleukin-5 production	2	0.0247712	0.166119		GO:0051549	positive regulation of keratinocyte migration	2	0.0152576	0.0949068		GO:0014031	mesenchymal cell development	10	0.00251154	0.0192899		GO:0000187	activation of MAPK activity	13	0.0113039	0.0931173
GO:0032908	regulation of transforming growth factor beta1 production	2	0.0247712	0.166119		GO:0061517	macrophage proliferation	2	0.0152576	0.0949068		GO:0048864	stem cell development	10	0.00251154	0.0192899		GO:0022408	negative regulation of cell-cell adhesion	15	0.0114604	0.0938912
GO:0034776	response to histamine	2	0.0247712	0.166119		GO:0070243	regulation of thymocyte apoptotic process	2	0.0152576	0.0949068		GO:0007616	long-term memory	6	0.00252437	0.0192899		GO:0035633	maintenance of blood-brain barrier	5	0.0114682	0.0938912
GO:0042447	hormone catabolic process	2	0.0247712	0.166119		GO:0035270	endocrine system development	6	0.0156143	0.0963974		GO:0032814	regulation of natural killer cell activation	6	0.00252437	0.0192899		GO:0035850	epithelial cell differentiation involved in kidney development	6	0.0114953	0.0938912
GO:0044848	biological phase	2	0.0247712	0.166119		GO:0043500	muscle adaptation	6	0.0156143	0.0963974		GO:0042908	xenobiotic transport	6	0.00252437	0.0192899		GO:0050919	negative chemotaxis	6	0.0114953	0.0938912
GO:0051024	positive regulation of immunoglobulin secretion	2	0.0247712	0.166119		GO:2000177	regulation of neural precursor cell proliferation	5	0.0156641	0.0963974		GO:0070050	neuron cellular homeostasis	6	0.00252437	0.0192899		GO:0010959	regulation of metal ion transport	26	0.0115107	0.0938912
GO:0051610	serotonin uptake	2	0.0247712	0.166119		GO:0044319	wound healing, spreading of cells	3	0.0156807	0.0963974		GO:0010469	regulation of signaling receptor activity	16	0.00252884	0.0192899		GO:0003170	heart valve development	7	0.0115866	0.0941414
GO:0061314	Notch signaling involved in heart development	2	0.0247712	0.166119		GO:0090022	regulation of neutrophil chemotaxis	3	0.0156807	0.0963974		GO:0032409	regulation of transporter activity	23	0.00253571	0.0192935		GO:0046888	negative regulation of hormone secretion	7	0.0115866	0.0941414
GO:0070142	synaptic vesicle budding	2	0.0247712	0.166119		GO:0090505	epiboly involved in wound healing	3	0.0156807	0.0963974		GO:0016485	protein processing	19	0.00253921	0.0192935		GO:0001656	metanephros development	9	0.0116384	0.0941938
GO:0090269	fibroblast growth factor production	2	0.0247712	0.166119		GO:0019932	second-messenger-mediated signaling	14	0.0160195	0.0982888		GO:1903510	mucopolysaccharide metabolic process	12	0.00260981	0.0197656		GO:2000177	regulation of neural precursor cell proliferation	9	0.0116384	0.0941938
GO:0090270	regulation of fibroblast growth factor production	2	0.0247712	0.166119		GO:0031341	regulation of cell killing	5	0.0163535	0.100143		GO:0034284	response to monosaccharide	18	0.00261148	0.0197656		GO:0040013	negative regulation of locomotion	26	0.0118601	0.0956093
GO:1902221	erythrose 4-phosphate/phosphoenolpyruvate family amino acid metabolic process	2	0.0247712	0.166119		GO:1902041	regulation of extrinsic apoptotic signaling pathway via death domain receptors	4	0.0166267	0.101619		GO:0034763	negative regulation of transmembrane transport	13	0.0026285	0.0198231		GO:0043271	negative regulation of ion transport	13	0.0118822	0.0956093
GO:1902222	erythrose 4-phosphate/phosphoenolpyruvate family amino acid catabolic process	2	0.0247712	0.166119		GO:0031960	response to corticosteroid	7	0.016907	0.102302		GO:0031294	lymphocyte costimulation	8	0.00263433	0.0198231		GO:0051017	actin filament bundle assembly	13	0.0118822	0.0956093
GO:0010712	regulation of collagen metabolic process	4	0.0249919	0.166119		GO:0045862	positive regulation of proteolysis	12	0.0169299	0.102302		GO:1903793	positive regulation of anion transport	8	0.00263433	0.0198231		GO:0072330	monocarboxylic acid biosynthetic process	18	0.011977	0.0959554
GO:0030850	prostate gland development	4	0.0249919	0.166119		GO:0006658	phosphatidylserine metabolic process	3	0.0169979	0.102302		GO:0015800	acidic amino acid transport	9	0.0026407	0.0198327		GO:0048015	phosphatidylinositol-mediated signaling	15	0.0119817	0.0959554
GO:0031279	regulation of cyclase activity	4	0.0249919	0.166119		GO:0043516	regulation of DNA damage response, signal transduction by p53 class mediator	3	0.0169979	0.102302		GO:0050777	negative regulation of immune response	15	0.00265759	0.0199212		GO:0046651	lymphocyte proliferation	20	0.0119944	0.0959554
GO:0033561	regulation of water loss via skin	3	0.0251066	0.166119		GO:0070232	regulation of T cell apoptotic process	3	0.0169979	0.102302		GO:0045821	positive regulation of glycolytic process	5	0.0027063	0.0202474		GO:0007178	transmembrane receptor protein serine/threonine kinase signaling pathway	24	0.0120911	0.0965434
GO:0045932	negative regulation of muscle contraction	3	0.0251066	0.166119		GO:0090504	epiboly	3	0.0169979	0.102302		GO:0062207	regulation of pattern recognition receptor signaling pathway	11	0.00271758	0.0202928		GO:0002688	regulation of leukocyte chemotaxis	11	0.012303	0.0978592
GO:0060512	prostate gland morphogenesis	3	0.0251066	0.166119		GO:1902692	regulation of neuroblast proliferation	3	0.0169979	0.102302		GO:0035987	endodermal cell differentiation	7	0.00273048	0.0203501		GO:0009063	cellular amino acid catabolic process	11	0.012303	0.0978592
GO:0071880	adenylate cyclase-activating adrenergic receptor signaling pathway	3	0.0251066	0.166119		GO:2000352	negative regulation of endothelial cell apoptotic process	3	0.0169979	0.102302		GO:0046434	organophosphate catabolic process	14	0.00275783	0.0205148		GO:0001889	liver development	12	0.0125074	0.0985774
GO:1902668	negative regulation of axon guidance	3	0.0251066	0.166119		GO:0032677	regulation of interleukin-8 production	5	0.0170628	0.102302		GO:0007389	pattern specification process	32	0.00277119	0.0205224		GO:0007586	digestion	12	0.0125074	0.0985774
GO:0002709	regulation of T cell mediated immunity	5	0.0252673	0.166864		GO:1904894	positive regulation of receptor signaling pathway via STAT	5	0.0170628	0.102302		GO:0051090	regulation of DNA-binding transcription factor activity	32	0.00277119	0.0205224		GO:0009581	detection of external stimulus	12	0.0125074	0.0985774
GO:0007044	cell-substrate junction assembly	6	0.0254819	0.167644		GO:0014013	regulation of gliogenesis	6	0.0173579	0.103058		GO:0048015	phosphatidylinositol-mediated signaling	17	0.00280934	0.0205224		GO:0032355	response to estradiol	12	0.0125074	0.0985774
GO:0019886	antigen processing and presentation of exogenous peptide antigen via MHC class II	6	0.0254819	0.167644		GO:0072089	stem cell proliferation	6	0.0173579	0.103058		GO:0009404	toxin metabolic process	4	0.0028115	0.0205224		GO:0002793	positive regulation of peptide secretion	15	0.0125213	0.0985774
GO:1904950	negative regulation of establishment of protein localization	8	0.0255903	0.168032		GO:1903708	positive regulation of hemopoiesis	8	0.0175524	0.103058		GO:0042362	fat-soluble vitamin biosynthetic process	4	0.0028115	0.0205224		GO:0007229	integrin-mediated signaling pathway	10	0.0125354	0.0985774
GO:0071216	cellular response to biotic stimulus	11	0.0256377	0.168032		GO:0010676	positive regulation of cellular carbohydrate metabolic process	4	0.0175548	0.103058		GO:0072044	collecting duct development	4	0.0028115	0.0205224		GO:0045137	development of primary sexual characteristics	17	0.0125717	0.0986762
GO:0002711	positive regulation of T cell mediated immunity	4	0.0266929	0.173314		GO:0030888	regulation of B cell proliferation	4	0.0175548	0.103058		GO:0072075	metanephric mesenchyme development	4	0.0028115	0.0205224		GO:0060393	regulation of pathway-restricted SMAD protein phosphorylation	7	0.0126168	0.0988433
GO:0003044	regulation of systemic arterial blood pressure mediated by a chemical signal	4	0.0266929	0.173314		GO:0045824	negative regulation of innate immune response	4	0.0175548	0.103058		GO:0072498	embryonic skeletal joint development	4	0.0028115	0.0205224		GO:0045601	regulation of endothelial cell differentiation	6	0.0126983	0.0992948
GO:0007622	rhythmic behavior	4	0.0266929	0.173314		GO:0071384	cellular response to corticosteroid stimulus	4	0.0175548	0.103058		GO:0090192	regulation of glomerulus development	4	0.0028115	0.0205224		GO:0007422	peripheral nervous system development	8	0.0128066	0.0999542
GO:0030195	negative regulation of blood coagulation	4	0.0266929	0.173314		GO:0007249	I-kappaB kinase/NF-kappaB signaling	10	0.0176421	0.103058		GO:1904251	regulation of bile acid metabolic process	4	0.0028115	0.0205224		GO:0007435	salivary gland morphogenesis	5	0.0129429	0.0999858
GO:0046850	regulation of bone remodeling	4	0.0266929	0.173314		GO:0045778	positive regulation of ossification	5	0.0177922	0.103058		GO:0010634	positive regulation of epithelial cell migration	16	0.00283645	0.0206658		GO:0048333	mesodermal cell differentiation	5	0.0129429	0.0999858
GO:0050770	regulation of axonogenesis	9	0.0267563	0.173401		GO:0015697	quaternary ammonium group transport	2	0.0178425	0.103058		GO:0010631	epithelial cell migration	27	0.00289617	0.0210615		GO:0006590	thyroid hormone generation	4	0.0129549	0.0999858
GO:0014013	regulation of gliogenesis	7	0.0271167	0.175409		GO:0016264	gap junction assembly	2	0.0178425	0.103058		GO:0031663	lipopolysaccharide-mediated signaling pathway	8	0.00293878	0.0212698		GO:0016338	calcium-independent cell-cell adhesion via plasma membrane cell-adhesion molecules	4	0.0129549	0.0999858
GO:0007263	nitric oxide mediated signal transduction	3	0.027543	0.176198		GO:0031223	auditory behavior	2	0.0178425	0.103058		GO:0007435	salivary gland morphogenesis	6	0.00294119	0.0212698		GO:0060445	branching involved in salivary gland morphogenesis	4	0.0129549	0.0999858
GO:0009435	NAD biosynthetic process	3	0.027543	0.176198		GO:0032352	positive regulation of hormone metabolic process	2	0.0178425	0.103058		GO:0110111	negative regulation of animal organ morphogenesis	6	0.00294119	0.0212698		GO:0071305	cellular response to vitamin D	4	0.0129549	0.0999858
GO:0032373	positive regulation of sterol transport	3	0.027543	0.176198		GO:0033089	positive regulation of T cell differentiation in thymus	2	0.0178425	0.103058		GO:0007611	learning or memory	21	0.00295978	0.0213646		GO:0009914	hormone transport	22	0.0129887	0.100056
GO:0032376	positive regulation of cholesterol transport	3	0.027543	0.176198		GO:0038007	netrin-activated signaling pathway	2	0.0178425	0.103058		GO:0007599	hemostasis	26	0.00300161	0.0216265		GO:0035270	endocrine system development	11	0.013012	0.100056
GO:0048240	sperm capacitation	3	0.027543	0.176198		GO:0042635	positive regulation of hair cycle	2	0.0178425	0.103058		GO:0030225	macrophage differentiation	7	0.00309534	0.0222197		GO:0051495	positive regulation of cytoskeleton organization	17	0.0130807	0.100398
GO:0060351	cartilage development involved in endochondral bone morphogenesis	3	0.027543	0.176198		GO:0043568	positive regulation of insulin-like growth factor receptor signaling pathway	2	0.0178425	0.103058		GO:0051150	regulation of smooth muscle cell differentiation	7	0.00309534	0.0222197		GO:0001558	regulation of cell growth	27	0.0131274	0.100473
GO:0001578	microtubule bundle formation	6	0.0277681	0.176986		GO:0071415	cellular response to purine-containing compound	2	0.0178425	0.103058		GO:0050817	coagulation	26	0.00311931	0.0223506		GO:0051701	interaction with host	16	0.0131388	0.100473
GO:0042632	cholesterol homeostasis	6	0.0277681	0.176986		GO:1903977	positive regulation of glial cell migration	2	0.0178425	0.103058		GO:0045667	regulation of osteoblast differentiation	13	0.00321974	0.0230279		GO:0046883	regulation of hormone secretion	19	0.01318	0.100603
GO:0035924	cellular response to vascular endothelial growth factor stimulus	5	0.0279986	0.178129		GO:2001198	regulation of dendritic cell differentiation	2	0.0178425	0.103058		GO:0090132	epithelium migration	27	0.00324019	0.0231317		GO:0032677	regulation of interleukin-8 production	9	0.0133039	0.10124
GO:0046879	hormone secretion	13	0.0281344	0.178343		GO:1903531	negative regulation of secretion by cell	7	0.0179483	0.103479		GO:0001836	release of cytochrome c from mitochondria	8	0.00326995	0.0233015		GO:0018958	phenol-containing compound metabolic process	10	0.0133163	0.10124
GO:0000041	transition metal ion transport	7	0.028135	0.178343		GO:0006469	negative regulation of protein kinase activity	9	0.0182947	0.104981		GO:0006007	glucose catabolic process	6	0.00340736	0.0242364		GO:0032943	mononuclear cell proliferation	20	0.0133364	0.10124
GO:0007519	skeletal muscle tissue development	8	0.0282622	0.178735		GO:0030947	regulation of vascular endothelial growth factor receptor signaling pathway	3	0.0183752	0.104981		GO:0042391	regulation of membrane potential	31	0.00344651	0.0244702		GO:0048511	rhythmic process	21	0.0134129	0.101635
GO:0031345	negative regulation of cell projection organization	9	0.0283987	0.178735		GO:0032633	interleukin-4 production	3	0.0183752	0.104981		GO:0007565	female pregnancy	17	0.0034752	0.0245778		GO:0042098	T cell proliferation	15	0.0136573	0.103299
GO:0071675	regulation of mononuclear cell migration	4	0.0284617	0.178735		GO:0060251	regulation of glial cell proliferation	3	0.0183752	0.104981		GO:0048017	inositol lipid-mediated signaling	17	0.0034752	0.0245778		GO:0090276	regulation of peptide hormone secretion	16	0.0136904	0.103308
GO:1900047	negative regulation of hemostasis	4	0.0284617	0.178735		GO:0098801	regulation of renal system process	3	0.0183752	0.104981		GO:0030282	bone mineralization	12	0.00348331	0.0245778		GO:0001667	ameboidal-type cell migration	30	0.0137429	0.103308
GO:0050670	regulation of lymphocyte proliferation	10	0.0286635	0.178735		GO:0002819	regulation of adaptive immune response	7	0.0190339	0.108352		GO:0002460	adaptive immune response based on somatic recombination of immune receptors built from immunoglobulin superfamily domains	27	0.00348827	0.0245778		GO:0048771	tissue remodeling	14	0.0140993	0.103308
GO:0098656	anion transmembrane transport	13	0.0287657	0.178735		GO:0060538	skeletal muscle organ development	7	0.0190339	0.108352		GO:0009306	protein secretion	32	0.0034932	0.0245778		GO:0006705	mineralocorticoid biosynthetic process	3	0.0141055	0.103308
GO:0055092	sterol homeostasis	6	0.0289604	0.178735		GO:0071222	cellular response to lipopolysaccharide	8	0.019477	0.110674		GO:0014068	positive regulation of phosphatidylinositol 3-kinase signaling	10	0.00354039	0.0247725		GO:0008212	mineralocorticoid metabolic process	3	0.0141055	0.103308
GO:0150115	cell-substrate junction organization	6	0.0289604	0.178735		GO:0033280	response to vitamin D	3	0.0198127	0.112178		GO:0046470	phosphatidylcholine metabolic process	10	0.00354039	0.0247725		GO:0016264	gap junction assembly	3	0.0141055	0.103308
GO:0032868	response to insulin	12	0.0291085	0.178735		GO:0042554	superoxide anion generation	3	0.0198127	0.112178		GO:0071901	negative regulation of protein serine/threonine kinase activity	14	0.00354193	0.0247725		GO:0016322	neuron remodeling	3	0.0141055	0.103308
GO:0046651	lymphocyte proliferation	12	0.0291085	0.178735		GO:0071674	mononuclear cell migration	5	0.0201031	0.113212		GO:0030073	insulin secretion	18	0.00354629	0.0247725		GO:0032493	response to bacterial lipoprotein	3	0.0141055	0.103308
GO:0002468	dendritic cell antigen processing and presentation	2	0.0292845	0.178735		GO:1901184	regulation of ERBB signaling pathway	5	0.0201031	0.113212		GO:0046165	alcohol biosynthetic process	15	0.00357177	0.0249059		GO:0034309	primary alcohol biosynthetic process	3	0.0141055	0.103308
GO:0002713	negative regulation of B cell mediated immunity	2	0.0292845	0.178735		GO:1902476	chloride transmembrane transport	5	0.0201031	0.113212		GO:0035592	establishment of protein localization to extracellular region	32	0.00360838	0.0249546		GO:0035723	interleukin-15-mediated signaling pathway	3	0.0141055	0.103308
GO:0002890	negative regulation of immunoglobulin mediated immune response	2	0.0292845	0.178735		GO:0032635	interleukin-6 production	7	0.0201648	0.113357		GO:0010934	macrophage cytokine production	4	0.00362646	0.0249546		GO:0042415	norepinephrine metabolic process	3	0.0141055	0.103308
GO:0002923	regulation of humoral immune response mediated by circulating immunoglobulin	2	0.0292845	0.178735		GO:0002697	regulation of immune effector process	14	0.0202126	0.113424		GO:0017014	protein nitrosylation	4	0.00362646	0.0249546		GO:0045602	negative regulation of endothelial cell differentiation	3	0.0141055	0.103308
GO:0010755	regulation of plasminogen activation	2	0.0292845	0.178735		GO:0002573	myeloid leukocyte differentiation	8	0.0204937	0.113566		GO:0018119	peptidyl-cysteine S-nitrosylation	4	0.00362646	0.0249546		GO:0045741	positive regulation of epidermal growth factor-activated receptor activity	3	0.0141055	0.103308
GO:0030157	pancreatic juice secretion	2	0.0292845	0.178735		GO:0006109	regulation of carbohydrate metabolic process	8	0.0204937	0.113566		GO:0030214	hyaluronan catabolic process	4	0.00362646	0.0249546		GO:0060100	positive regulation of phagocytosis, engulfment	3	0.0141055	0.103308
GO:0032494	response to peptidoglycan	2	0.0292845	0.178735		GO:0003413	chondrocyte differentiation involved in endochondral bone morphogenesis	2	0.020598	0.113566		GO:0061548	ganglion development	4	0.00362646	0.0249546		GO:0071350	cellular response to interleukin-15	3	0.0141055	0.103308
GO:0032736	positive regulation of interleukin-13 production	2	0.0292845	0.178735		GO:0010935	regulation of macrophage cytokine production	2	0.020598	0.113566		GO:0072176	nephric duct development	4	0.00362646	0.0249546		GO:0072182	regulation of nephron tubule epithelial cell differentiation	3	0.0141055	0.103308
GO:0032905	transforming growth factor beta1 production	2	0.0292845	0.178735		GO:0051547	regulation of keratinocyte migration	2	0.020598	0.113566		GO:0048638	regulation of developmental growth	26	0.00362997	0.0249546		GO:1902285	semaphorin-plexin signaling pathway involved in neuron projection guidance	3	0.0141055	0.103308
GO:0051798	positive regulation of hair follicle development	2	0.0292845	0.178735		GO:0051917	regulation of fibrinolysis	2	0.020598	0.113566		GO:0090101	negative regulation of transmembrane receptor protein serine/threonine kinase signaling pathway	13	0.00367087	0.0251913		GO:1905155	positive regulation of membrane invagination	3	0.0141055	0.103308
GO:0090520	sphingolipid mediated signaling pathway	2	0.0292845	0.178735		GO:0052803	imidazole-containing compound metabolic process	2	0.020598	0.113566		GO:0032412	regulation of ion transmembrane transporter activity	21	0.00369872	0.0253305		GO:0030595	leukocyte chemotaxis	17	0.014147	0.10343
GO:0009615	response to virus	14	0.0293903	0.178735		GO:0060732	positive regulation of inositol phosphate biosynthetic process	2	0.020598	0.113566		GO:0034766	negative regulation of ion transmembrane transport	11	0.00370415	0.0253305		GO:0045778	positive regulation of ossification	9	0.0141999	0.103453
GO:0003281	ventricular septum development	5	0.0294318	0.178735		GO:0070234	positive regulation of T cell apoptotic process	2	0.020598	0.113566		GO:0051209	release of sequestered calcium ion into cytosol	12	0.00373493	0.0254963		GO:1905954	positive regulation of lipid localization	9	0.0141999	0.103453
GO:0033555	multicellular organismal response to stress	5	0.0294318	0.178735		GO:0090399	replicative senescence	2	0.020598	0.113566		GO:0050796	regulation of insulin secretion	16	0.00374319	0.025508		GO:0061572	actin filament bundle organization	13	0.0144273	0.104651
GO:0071560	cellular response to transforming growth factor beta stimulus	11	0.0298522	0.179603		GO:0007584	response to nutrient	7	0.0207475	0.11419		GO:0014033	neural crest cell differentiation	10	0.00384368	0.0257825		GO:1905477	positive regulation of protein localization to membrane	11	0.0145227	0.104651
GO:0003209	cardiac atrium morphogenesis	3	0.0301007	0.179603		GO:0043122	regulation of I-kappaB kinase/NF-kappaB signaling	9	0.0210151	0.115261		GO:0061053	somite development	10	0.00384368	0.0257825		GO:0001893	maternal placenta development	5	0.0145405	0.104651
GO:0007271	synaptic transmission, cholinergic	3	0.0301007	0.179603		GO:0071560	cellular response to transforming growth factor beta stimulus	9	0.0210151	0.115261		GO:0001707	mesoderm formation	9	0.00384524	0.0257825		GO:0002755	MyD88-dependent toll-like receptor signaling pathway	5	0.0145405	0.104651
GO:0010758	regulation of macrophage chemotaxis	3	0.0301007	0.179603		GO:0034754	cellular hormone metabolic process	6	0.0212372	0.115446		GO:0048844	artery morphogenesis	9	0.00384524	0.0257825		GO:0034405	response to fluid shear stress	5	0.0145405	0.104651
GO:0019934	cGMP-mediated signaling	3	0.0301007	0.179603		GO:0046683	response to organophosphorus	6	0.0212372	0.115446		GO:0007162	negative regulation of cell adhesion	23	0.00385793	0.0257825		GO:0042554	superoxide anion generation	5	0.0145405	0.104651
GO:0061082	myeloid leukocyte cytokine production	3	0.0301007	0.179603		GO:0030212	hyaluronan metabolic process	3	0.0213104	0.115446		GO:0006688	glycosphingolipid biosynthetic process	5	0.0039103	0.0257825		GO:0071634	regulation of transforming growth factor beta production	5	0.0145405	0.104651
GO:0090314	positive regulation of protein targeting to membrane	3	0.0301007	0.179603		GO:0048846	axon extension involved in axon guidance	3	0.0213104	0.115446		GO:0030810	positive regulation of nucleotide biosynthetic process	5	0.0039103	0.0257825		GO:0009582	detection of abiotic stimulus	12	0.0145908	0.104651
GO:0003018	vascular process in circulatory system	9	0.0301107	0.179603		GO:1902284	neuron projection extension involved in neuron projection guidance	3	0.0213104	0.115446		GO:0031579	membrane raft organization	5	0.0039103	0.0257825		GO:0061008	hepaticobiliary system development	12	0.0145908	0.104651
GO:0002495	antigen processing and presentation of peptide antigen via MHC class II	6	0.0301858	0.179603		GO:1905314	semi-lunar valve development	3	0.0213104	0.115446		GO:0032967	positive regulation of collagen biosynthetic process	5	0.0039103	0.0257825		GO:0007188	adenylate cyclase-modulating G protein-coupled receptor signaling pathway	17	0.0147051	0.104917
GO:0031669	cellular response to nutrient levels	10	0.0302446	0.179603		GO:0006022	aminoglycan metabolic process	7	0.0213418	0.115446		GO:0042104	positive regulation of activated T cell proliferation	5	0.0039103	0.0257825		GO:0006809	nitric oxide biosynthetic process	8	0.0148027	0.104917
GO:0045667	regulation of osteoblast differentiation	7	0.0302486	0.179603		GO:0015698	inorganic anion transport	7	0.0213418	0.115446		GO:0060384	innervation	5	0.0039103	0.0257825		GO:0007492	endoderm development	8	0.0148027	0.104917
GO:0001912	positive regulation of leukocyte mediated cytotoxicity	4	0.0302985	0.179603		GO:0030217	T cell differentiation	9	0.0214954	0.115978		GO:0070633	transepithelial transport	5	0.0039103	0.0257825		GO:0099601	regulation of neurotransmitter receptor activity	8	0.0148027	0.104917
GO:0032330	regulation of chondrocyte differentiation	4	0.0302985	0.179603		GO:0045669	positive regulation of osteoblast differentiation	4	0.0215871	0.115978		GO:0072012	glomerulus vasculature development	5	0.0039103	0.0257825		GO:0120192	tight junction assembly	8	0.0148027	0.104917
GO:0051339	regulation of lyase activity	4	0.0302985	0.179603		GO:0050922	negative regulation of chemotaxis	4	0.0215871	0.115978		GO:1900373	positive regulation of purine nucleotide biosynthetic process	5	0.0039103	0.0257825		GO:0070374	positive regulation of ERK1 and ERK2 cascade	16	0.0148475	0.104917
GO:0006066	alcohol metabolic process	15	0.0309085	0.182297		GO:1905207	regulation of cardiocyte differentiation	4	0.0215871	0.115978		GO:1902914	regulation of protein polyubiquitination	5	0.0039103	0.0257825		GO:0006694	steroid biosynthetic process	15	0.0148718	0.104917
GO:0031349	positive regulation of defense response	15	0.0309085	0.182297		GO:0043255	regulation of carbohydrate biosynthetic process	5	0.021748	0.116643		GO:0034754	cellular hormone metabolic process	13	0.00391491	0.0257825		GO:0051216	cartilage development	15	0.0148718	0.104917
GO:0007422	peripheral nervous system development	5	0.0309104	0.182297		GO:0051348	negative regulation of transferase activity	10	0.0217995	0.116721		GO:0045995	regulation of embryonic development	13	0.00391491	0.0257825		GO:1900449	regulation of glutamate receptor signaling pathway	7	0.0148719	0.104917
GO:0043542	endothelial cell migration	12	0.031205	0.183723		GO:0003158	endothelium development	6	0.0219363	0.117255		GO:0006699	bile acid biosynthetic process	6	0.00392633	0.0257825		GO:0002526	acute inflammatory response	10	0.0149866	0.104917
GO:2000027	regulation of animal organ morphogenesis	11	0.0313613	0.18433		GO:0019318	hexose metabolic process	9	0.0219835	0.117308		GO:0062208	positive regulation of pattern recognition receptor signaling pathway	6	0.00392633	0.0257825		GO:0003094	glomerular filtration	4	0.0150566	0.104917
GO:0002456	T cell mediated immunity	6	0.0314448	0.184509		GO:0071356	cellular response to tumor necrosis factor	10	0.0222513	0.118536		GO:2000273	positive regulation of signaling receptor activity	6	0.00392633	0.0257825		GO:0003272	endocardial cushion formation	4	0.0150566	0.104917
GO:0015849	organic acid transport	14	0.0319157	0.186956		GO:0002702	positive regulation of production of molecular mediator of immune response	5	0.0226023	0.120001		GO:0002067	glandular epithelial cell differentiation	7	0.00393561	0.0257825		GO:0010869	regulation of receptor biosynthetic process	4	0.0150566	0.104917
GO:0019827	stem cell population maintenance	8	0.0321167	0.187817		GO:0030219	megakaryocyte differentiation	5	0.0226023	0.120001		GO:0010712	regulation of collagen metabolic process	7	0.00393561	0.0257825		GO:0030325	adrenal gland development	4	0.0150566	0.104917
GO:0032964	collagen biosynthetic process	4	0.0322037	0.188009		GO:0030239	myofibril assembly	4	0.0226764	0.120192		GO:0086009	membrane repolarization	7	0.00393561	0.0257825		GO:0044062	regulation of excretion	4	0.0150566	0.104917
GO:0060395	SMAD protein signal transduction	5	0.0324348	0.189041		GO:0032689	negative regulation of interferon-gamma production	3	0.0228686	0.120805		GO:0007411	axon guidance	22	0.00395531	0.0258681		GO:0046835	carbohydrate phosphorylation	4	0.0150566	0.104917
GO:0043583	ear development	10	0.0327306	0.189143		GO:0048009	insulin-like growth factor receptor signaling pathway	3	0.0228686	0.120805		GO:0035148	tube formation	14	0.00399726	0.0260357		GO:0060396	growth hormone receptor signaling pathway	4	0.0150566	0.104917
GO:0002824	positive regulation of adaptive immune response based on somatic recombination of immune receptors built from immunoglobulin superfamily domains	6	0.0327375	0.189143		GO:0032102	negative regulation of response to external stimulus	13	0.0233443	0.121588		GO:0010822	positive regulation of mitochondrion organization	12	0.00400098	0.0260357		GO:0007589	body fluid secretion	9	0.0151398	0.105321
GO:0007631	feeding behavior	6	0.0327375	0.189143		GO:0032637	interleukin-8 production	5	0.023478	0.121588		GO:0051283	negative regulation of sequestering of calcium ion	12	0.00400098	0.0260357		GO:0010976	positive regulation of neuron projection development	20	0.0153078	0.105816
GO:0060292	long-term synaptic depression	3	0.0327791	0.189143		GO:0042102	positive regulation of T cell proliferation	5	0.023478	0.121588		GO:0050890	cognition	23	0.00401722	0.0260634		GO:0014013	regulation of gliogenesis	11	0.0153258	0.105816
GO:0070229	negative regulation of lymphocyte apoptotic process	3	0.0327791	0.189143		GO:0045639	positive regulation of myeloid cell differentiation	5	0.023478	0.121588		GO:0140115	export across plasma membrane	8	0.0040186	0.0260634		GO:0034763	negative regulation of transmembrane transport	11	0.0153258	0.105816
GO:0099068	postsynapse assembly	3	0.0327791	0.189143		GO:0030072	peptide hormone secretion	9	0.0234956	0.121588		GO:0019933	cAMP-mediated signaling	17	0.00405597	0.026262		GO:1903409	reactive oxygen species biosynthetic process	11	0.0153258	0.105816
GO:0007204	positive regulation of cytosolic calcium ion concentration	13	0.0334775	0.190348		GO:0007638	mechanosensory behavior	2	0.0235181	0.121588		GO:0009743	response to carbohydrate	19	0.00411769	0.026611		GO:0007612	learning	12	0.0153408	0.105816
GO:0002920	regulation of humoral immune response	7	0.0336155	0.190348		GO:0018158	protein oxidation	2	0.0235181	0.121588		GO:0097485	neuron projection guidance	22	0.00412352	0.026611		GO:0043616	keratinocyte proliferation	6	0.0153637	0.105816
GO:0071333	cellular response to glucose stimulus	7	0.0336155	0.190348		GO:0035745	T-helper 2 cell cytokine production	2	0.0235181	0.121588		GO:1903522	regulation of blood circulation	23	0.00418197	0.0269436		GO:0051651	maintenance of location in cell	16	0.0154539	0.106261
GO:0002237	response to molecule of bacterial origin	14	0.033911	0.190348		GO:0042574	retinal metabolic process	2	0.0235181	0.121588		GO:0051480	regulation of cytosolic calcium ion concentration	26	0.00420941	0.0270756		GO:0099565	chemical synaptic transmission, postsynaptic	10	0.015878	0.108998
GO:0006826	iron ion transport	5	0.0340054	0.190348		GO:0043517	positive regulation of DNA damage response, signal transduction by p53 class mediator	2	0.0235181	0.121588		GO:0008643	carbohydrate transport	14	0.00424214	0.0272412		GO:0016053	organic acid biosynthetic process	24	0.0159145	0.109068
GO:0007492	endoderm development	5	0.0340054	0.190348		GO:0045779	negative regulation of bone resorption	2	0.0235181	0.121588		GO:0044070	regulation of anion transport	11	0.00429483	0.0275071		GO:0060389	pathway-restricted SMAD protein phosphorylation	7	0.0161009	0.10965
GO:0030104	water homeostasis	5	0.0340054	0.190348		GO:0051608	histamine transport	2	0.0235181	0.121588		GO:0007249	I-kappaB kinase/NF-kappaB signaling	22	0.00429766	0.0275071		GO:0048736	appendage development	14	0.0161049	0.10965
GO:0002708	positive regulation of lymphocyte mediated immunity	6	0.0340643	0.190348		GO:1903960	negative regulation of anion transmembrane transport	2	0.0235181	0.121588		GO:0001961	positive regulation of cytokine-mediated signaling pathway	7	0.00441552	0.0281689		GO:0060173	limb development	14	0.0161049	0.10965
GO:0010745	negative regulation of macrophage derived foam cell differentiation	2	0.0340967	0.190348		GO:0051651	maintenance of location in cell	8	0.0237697	0.122236		GO:0048546	digestive tract morphogenesis	7	0.00441552	0.0281689		GO:1905330	regulation of morphogenesis of an epithelium	14	0.0161049	0.10965
GO:0016322	neuron remodeling	2	0.0340967	0.190348		GO:0010812	negative regulation of cell-substrate adhesion	4	0.0237985	0.122236		GO:0043122	regulation of I-kappaB kinase/NF-kappaB signaling	20	0.00446997	0.0284697		GO:0001935	endothelial cell proliferation	15	0.0161681	0.109901
GO:0021984	adenohypophysis development	2	0.0340967	0.190348		GO:0032642	regulation of chemokine production	4	0.0237985	0.122236		GO:0046596	regulation of viral entry into host cell	6	0.00450156	0.0284836		GO:0048846	axon extension involved in axon guidance	5	0.0162651	0.1102
GO:0031115	negative regulation of microtubule polymerization	2	0.0340967	0.190348		GO:0042446	hormone biosynthetic process	4	0.0237985	0.122236		GO:0060306	regulation of membrane repolarization	6	0.00450156	0.0284836		GO:1902284	neuron projection extension involved in neuron projection guidance	5	0.0162651	0.1102
GO:0033089	positive regulation of T cell differentiation in thymus	2	0.0340967	0.190348		GO:0071559	response to transforming growth factor beta	9	0.0240157	0.123151		GO:0086005	ventricular cardiac muscle cell action potential	6	0.00450156	0.0284836		GO:0001764	neuron migration	13	0.0165951	0.112253
GO:0033147	negative regulation of intracellular estrogen receptor signaling pathway	2	0.0340967	0.190348		GO:0043502	regulation of muscle adaptation	5	0.0243754	0.12459		GO:1900026	positive regulation of substrate adhesion-dependent cell spreading	6	0.00450156	0.0284836		GO:0071214	cellular response to abiotic stimulus	22	0.0167794	0.112693
GO:0042635	positive regulation of hair cycle	2	0.0340967	0.190348		GO:0060840	artery development	5	0.0243754	0.12459		GO:0071692	protein localization to extracellular region	32	0.00450869	0.0284836		GO:0104004	cellular response to environmental stimulus	22	0.0167794	0.112693
GO:0043201	response to leucine	2	0.0340967	0.190348		GO:0007409	axonogenesis	14	0.0244257	0.124645		GO:0002065	columnar/cuboidal epithelial cell differentiation	12	0.0045787	0.0286721		GO:0001938	positive regulation of endothelial cell proliferation	10	0.0168082	0.112693
GO:0060601	lateral sprouting from an epithelium	2	0.0340967	0.190348		GO:0035886	vascular associated smooth muscle cell differentiation	3	0.0244871	0.124757		GO:0051282	regulation of sequestering of calcium ion	12	0.0045787	0.0286721		GO:0090288	negative regulation of cellular response to growth factor stimulus	14	0.0168197	0.112693
GO:0061029	eyelid development in camera-type eye	2	0.0340967	0.190348		GO:0048545	response to steroid hormone	11	0.0246619	0.125445		GO:0010715	regulation of extracellular matrix disassembly	4	0.00458793	0.0286721		GO:0021879	forebrain neuron differentiation	6	0.0168317	0.112693
GO:0090179	planar cell polarity pathway involved in neural tube closure	2	0.0340967	0.190348		GO:0035914	skeletal muscle cell differentiation	4	0.0249538	0.126522		GO:0048532	anatomical structure arrangement	4	0.00458793	0.0286721		GO:0043277	apoptotic cell clearance	6	0.0168317	0.112693
GO:0001764	neuron migration	8	0.0341724	0.190348		GO:0048662	negative regulation of smooth muscle cell proliferation	4	0.0249538	0.126522		GO:0032413	negative regulation of ion transmembrane transporter activity	9	0.00459001	0.0286721		GO:1904951	positive regulation of establishment of protein localization	24	0.016882	0.112693
GO:0098727	maintenance of cell number	8	0.0341724	0.190348		GO:0001894	tissue homeostasis	9	0.0256253	0.129718		GO:0048332	mesoderm morphogenesis	9	0.00459001	0.0286721		GO:0051592	response to calcium ion	12	0.0169279	0.112693
GO:0009914	hormone transport	13	0.0341934	0.190348		GO:0031346	positive regulation of cell projection organization	12	0.0260561	0.131609		GO:0061333	renal tubule morphogenesis	9	0.00459001	0.0286721		GO:0120162	positive regulation of cold-induced thermogenesis	9	0.0171557	0.112693
GO:0071559	response to transforming growth factor beta	11	0.0345411	0.191976		GO:0009072	aromatic amino acid family metabolic process	3	0.0261659	0.131609		GO:0003148	outflow tract septum morphogenesis	5	0.00463728	0.0287828		GO:1990868	response to chemokine	9	0.0171557	0.112693
GO:0042098	T cell proliferation	9	0.0347032	0.192569		GO:0010719	negative regulation of epithelial to mesenchymal transition	3	0.0261659	0.131609		GO:0010714	positive regulation of collagen metabolic process	5	0.00463728	0.0287828		GO:1990869	cellular response to chemokine	9	0.0171557	0.112693
GO:0030330	DNA damage response, signal transduction by p53 class mediator	6	0.0354253	0.194256		GO:0040036	regulation of fibroblast growth factor receptor signaling pathway	3	0.0261659	0.131609		GO:0042481	regulation of odontogenesis	5	0.00463728	0.0287828		GO:0003071	renal system process involved in regulation of systemic arterial blood pressure	4	0.0173612	0.112693
GO:0002724	regulation of T cell cytokine production	3	0.0355774	0.194256		GO:0050678	regulation of epithelial cell proliferation	12	0.0265017	0.131677		GO:0072207	metanephric epithelium development	5	0.00463728	0.0287828		GO:0032528	microvillus organization	4	0.0173612	0.112693
GO:0019359	nicotinamide nucleotide biosynthetic process	3	0.0355774	0.194256		GO:0046942	carboxylic acid transport	11	0.0265304	0.131677		GO:0007179	transforming growth factor beta receptor signaling pathway	17	0.00471432	0.0291681		GO:0061217	regulation of mesonephros development	4	0.0173612	0.112693
GO:0019363	pyridine nucleotide biosynthetic process	3	0.0355774	0.194256		GO:0002523	leukocyte migration involved in inflammatory response	2	0.0265968	0.131677		GO:0009746	response to hexose	17	0.00471432	0.0291681		GO:0061436	establishment of skin barrier	4	0.0173612	0.112693
GO:0034694	response to prostaglandin	3	0.0355774	0.194256		GO:0009812	flavonoid metabolic process	2	0.0265968	0.131677		GO:0007015	actin filament organization	30	0.00472614	0.0291949		GO:0071378	cellular response to growth hormone stimulus	4	0.0173612	0.112693
GO:0048841	regulation of axon extension involved in axon guidance	3	0.0355774	0.194256		GO:0010919	regulation of inositol phosphate biosynthetic process	2	0.0265968	0.131677		GO:0051928	positive regulation of calcium ion transport	12	0.00489157	0.0300821		GO:0097205	renal filtration	4	0.0173612	0.112693
GO:0071295	cellular response to vitamin	3	0.0355774	0.194256		GO:0010934	macrophage cytokine production	2	0.0265968	0.131677		GO:0033344	cholesterol efflux	8	0.0048929	0.0300821		GO:2000311	regulation of AMPA receptor activity	4	0.0173612	0.112693
GO:0071875	adrenergic receptor signaling pathway	3	0.0355774	0.194256		GO:0042487	regulation of odontogenesis of dentin-containing tooth	2	0.0265968	0.131677		GO:1901862	negative regulation of muscle tissue development	8	0.0048929	0.0300821		GO:0001886	endothelial cell morphogenesis	3	0.0174186	0.112693
GO:0098810	neurotransmitter reuptake	3	0.0355774	0.194256		GO:0051238	sequestering of metal ion	2	0.0265968	0.131677		GO:0035272	exocrine system development	7	0.00493831	0.0302022		GO:0021527	spinal cord association neuron differentiation	3	0.0174186	0.112693
GO:1902547	regulation of cellular response to vascular endothelial growth factor stimulus	3	0.0355774	0.194256		GO:0070593	dendrite self-avoidance	2	0.0265968	0.131677		GO:0038084	vascular endothelial growth factor signaling pathway	7	0.00493831	0.0302022		GO:0035358	regulation of peroxisome proliferator activated receptor signaling pathway	3	0.0174186	0.112693
GO:0014032	neural crest cell development	5	0.0356225	0.194256		GO:0071380	cellular response to prostaglandin E stimulus	2	0.0265968	0.131677		GO:0090102	cochlea development	7	0.00493831	0.0302022		GO:0060397	growth hormone receptor signaling pathway via JAK-STAT	3	0.0174186	0.112693
GO:0072001	renal system development	12	0.0357202	0.194484		GO:0007187	G protein-coupled receptor signaling pathway, coupled to cyclic nucleotide second messenger	9	0.0267401	0.132178		GO:0048588	developmental cell growth	19	0.00494345	0.0302022		GO:0070486	leukocyte aggregation	3	0.0174186	0.112693
GO:0050671	positive regulation of lymphocyte proliferation	7	0.0359934	0.194765		GO:0002824	positive regulation of adaptive immune response based on somatic recombination of immune receptors built from immunoglobulin superfamily domains	5	0.0271989	0.133738		GO:0043266	regulation of potassium ion transport	11	0.00495809	0.0302443		GO:0070672	response to interleukin-15	3	0.0174186	0.112693
GO:0071331	cellular response to hexose stimulus	7	0.0359934	0.194765		GO:0045621	positive regulation of lymphocyte differentiation	5	0.0271989	0.133738		GO:0032635	interleukin-6 production	15	0.00499344	0.0304124		GO:0090399	replicative senescence	3	0.0174186	0.112693
GO:0007611	learning or memory	11	0.0362135	0.194765		GO:0008361	regulation of cell size	7	0.0272303	0.133738		GO:0060395	SMAD protein signal transduction	9	0.00500215	0.0304179		GO:0097154	GABAergic neuron differentiation	3	0.0174186	0.112693
GO:0001954	positive regulation of cell-matrix adhesion	4	0.0362204	0.194765		GO:0050796	regulation of insulin secretion	7	0.0272303	0.133738		GO:0002706	regulation of lymphocyte mediated immunity	14	0.00505066	0.030665		GO:1900452	regulation of long-term synaptic depression	3	0.0174186	0.112693
GO:0002931	response to ischemia	4	0.0362204	0.194765		GO:0072073	kidney epithelium development	6	0.0272677	0.133738		GO:0007431	salivary gland development	6	0.00513654	0.0310414		GO:2000543	positive regulation of gastrulation	3	0.0174186	0.112693
GO:0050819	negative regulation of coagulation	4	0.0362204	0.194765		GO:0071219	cellular response to molecule of bacterial origin	8	0.0273974	0.134113		GO:0042092	type 2 immune response	6	0.00513654	0.0310414		GO:0030099	myeloid cell differentiation	27	0.0177934	0.114939
GO:0060350	endochondral bone morphogenesis	4	0.0362204	0.194765		GO:0048732	gland development	13	0.0274292	0.134113		GO:0086091	regulation of heart rate by cardiac conduction	6	0.00513654	0.0310414		GO:0006766	vitamin metabolic process	11	0.0179357	0.115499
GO:0070741	response to interleukin-6	4	0.0362204	0.194765		GO:0002251	organ or tissue specific immune response	3	0.0279049	0.135598		GO:0006140	regulation of nucleotide metabolic process	12	0.00522127	0.0314559		GO:0046887	positive regulation of hormone secretion	11	0.0179357	0.115499
GO:0009749	response to glucose	9	0.0366684	0.196565		GO:0030890	positive regulation of B cell proliferation	3	0.0279049	0.135598		GO:0042471	ear morphogenesis	12	0.00522127	0.0314559		GO:0046879	hormone secretion	21	0.0180038	0.115759
GO:0048839	inner ear development	9	0.0366684	0.196565		GO:0033574	response to testosterone	3	0.0279049	0.135598		GO:1904894	positive regulation of receptor signaling pathway via STAT	10	0.00526795	0.0316881		GO:0071604	transforming growth factor beta production	5	0.0181204	0.116329
GO:0002062	chondrocyte differentiation	6	0.0368209	0.197079		GO:0051180	vitamin transport	3	0.0279049	0.135598		GO:0017156	calcium-ion regulated exocytosis	8	0.00538123	0.0323167		GO:0021954	central nervous system neuron development	8	0.0182068	0.116345
GO:0071326	cellular response to monosaccharide stimulus	7	0.037223	0.198651		GO:0015849	organic acid transport	11	0.0279975	0.135823		GO:2000116	regulation of cysteine-type endopeptidase activity	19	0.00540479	0.0323167		GO:0030193	regulation of blood coagulation	8	0.0182068	0.116345
GO:0001937	negative regulation of endothelial cell proliferation	5	0.0372862	0.198651		GO:0002699	positive regulation of immune effector process	8	0.0280373	0.135823		GO:0007492	endoderm development	9	0.00544243	0.0323167		GO:0120193	tight junction organization	8	0.0182068	0.116345
GO:0001960	negative regulation of cytokine-mediated signaling pathway	5	0.0372862	0.198651		GO:0002708	positive regulation of lymphocyte mediated immunity	5	0.0281844	0.136326		GO:0070373	negative regulation of ERK1 and ERK2 cascade	9	0.00544243	0.0323167		GO:0001936	regulation of endothelial cell proliferation	14	0.0183217	0.11672
GO:0042129	regulation of T cell proliferation	8	0.0374205	0.199061		GO:1904427	positive regulation of calcium ion transmembrane transport	4	0.0286201	0.138222		GO:0006972	hyperosmotic response	5	0.00545535	0.0323167		GO:0046328	regulation of JNK cascade	14	0.0183217	0.11672
GO:0006898	receptor-mediated endocytosis	13	0.0379386	0.20139		GO:0046883	regulation of hormone secretion	9	0.0290715	0.140187		GO:0010575	positive regulation of vascular endothelial growth factor production	5	0.00545535	0.0323167		GO:0003179	heart valve morphogenesis	6	0.0183934	0.116998
GO:0097191	extrinsic apoptotic signaling pathway	10	0.0381259	0.20139		GO:0030330	DNA damage response, signal transduction by p53 class mediator	5	0.0291922	0.140554		GO:0048596	embryonic camera-type eye morphogenesis	5	0.00545535	0.0323167		GO:0032890	regulation of organic acid transport	7	0.0187717	0.118785
GO:0006939	smooth muscle contraction	6	0.0382512	0.20139		GO:0002483	antigen processing and presentation of endogenous peptide antigen	2	0.0298284	0.140574		GO:0051590	positive regulation of neurotransmitter transport	5	0.00545535	0.0323167		GO:0042445	hormone metabolic process	16	0.0187783	0.118785
GO:0043113	receptor clustering	4	0.0383323	0.20139		GO:0003128	heart field specification	2	0.0298284	0.140574		GO:0086013	membrane repolarization during cardiac muscle cell action potential	5	0.00545535	0.0323167		GO:0032609	interferon-gamma production	10	0.0187886	0.118785
GO:0060688	regulation of morphogenesis of a branching structure	4	0.0383323	0.20139		GO:0010566	regulation of ketone biosynthetic process	2	0.0298284	0.140574		GO:0090200	positive regulation of release of cytochrome c from mitochondria	5	0.00545535	0.0323167		GO:0048640	negative regulation of developmental growth	10	0.0187886	0.118785
GO:0019216	regulation of lipid metabolic process	16	0.038477	0.20139		GO:0010715	regulation of extracellular matrix disassembly	2	0.0298284	0.140574		GO:0072132	mesenchyme morphogenesis	7	0.00550632	0.0325691		GO:0042129	regulation of T cell proliferation	13	0.0190017	0.11995
GO:0001975	response to amphetamine	3	0.0384948	0.20139		GO:0019885	antigen processing and presentation of endogenous peptide antigen via MHC class I	2	0.0298284	0.140574		GO:0001906	cell killing	15	0.00555833	0.0328269		GO:0010717	regulation of epithelial to mesenchymal transition	9	0.0193608	0.121663
GO:0003352	regulation of cilium movement	3	0.0384948	0.20139		GO:0030949	positive regulation of vascular endothelial growth factor receptor signaling pathway	2	0.0298284	0.140574		GO:0051208	sequestering of calcium ion	12	0.00556841	0.0328367		GO:0015837	amine transport	9	0.0193608	0.121663
GO:0010039	response to iron ion	3	0.0384948	0.20139		GO:0031065	positive regulation of histone deacetylation	2	0.0298284	0.140574		GO:0006865	amino acid transport	14	0.00565556	0.0332022		GO:0043473	pigmentation	9	0.0193608	0.121663
GO:0040018	positive regulation of multicellular organism growth	3	0.0384948	0.20139		GO:0033631	cell-cell adhesion mediated by integrin	2	0.0298284	0.140574		GO:0048284	organelle fusion	13	0.0056687	0.0332022		GO:0071277	cellular response to calcium ion	8	0.0194568	0.121898
GO:0001935	endothelial cell proliferation	9	0.0387084	0.20139		GO:0046851	negative regulation of bone remodeling	2	0.0298284	0.140574		GO:0097553	calcium ion transmembrane import into cytosol	13	0.0056687	0.0332022		GO:1900046	regulation of hemostasis	8	0.0194568	0.121898
GO:0001886	endothelial cell morphogenesis	2	0.0391917	0.20139		GO:0070242	thymocyte apoptotic process	2	0.0298284	0.140574		GO:0010565	regulation of cellular ketone metabolic process	16	0.00567947	0.0332022		GO:0035264	multicellular organism growth	12	0.0195361	0.122211
GO:0010752	regulation of cGMP-mediated signaling	2	0.0391917	0.20139		GO:0090185	negative regulation of kidney development	2	0.0298284	0.140574		GO:0034308	primary alcohol metabolic process	10	0.00568148	0.0332022		GO:0000188	inactivation of MAPK activity	4	0.0198741	0.122484
GO:0032488	Cdc42 protein signal transduction	2	0.0391917	0.20139		GO:2000811	negative regulation of anoikis	2	0.0298284	0.140574		GO:0001710	mesodermal cell fate commitment	4	0.00570705	0.0332022		GO:0002347	response to tumor cell	4	0.0198741	0.122484
GO:0034356	NAD biosynthesis via nicotinamide riboside salvage pathway	2	0.0391917	0.20139		GO:2001267	regulation of cysteine-type endopeptidase activity involved in apoptotic signaling pathway	2	0.0298284	0.140574		GO:0010766	negative regulation of sodium ion transport	4	0.00570705	0.0332022		GO:0031664	regulation of lipopolysaccharide-mediated signaling pathway	4	0.0198741	0.122484
GO:0035589	G protein-coupled purinergic nucleotide receptor signaling pathway	2	0.0391917	0.20139		GO:0002709	regulation of T cell mediated immunity	4	0.0299095	0.140574		GO:0010839	negative regulation of keratinocyte proliferation	4	0.00570705	0.0332022		GO:0032967	positive regulation of collagen biosynthetic process	4	0.0198741	0.122484
GO:0035810	positive regulation of urine volume	2	0.0391917	0.20139		GO:0051145	smooth muscle cell differentiation	4	0.0299095	0.140574		GO:0048557	embryonic digestive tract morphogenesis	4	0.00570705	0.0332022		GO:0035902	response to immobilization stress	4	0.0198741	0.122484
GO:0050872	white fat cell differentiation	2	0.0391917	0.20139		GO:0070227	lymphocyte apoptotic process	4	0.0299095	0.140574		GO:0034142	toll-like receptor 4 signaling pathway	6	0.00583476	0.0338442		GO:0036315	cellular response to sterol	4	0.0198741	0.122484
GO:0051917	regulation of fibrinolysis	2	0.0391917	0.20139		GO:2001257	regulation of cation channel activity	7	0.0301708	0.141413		GO:0071526	semaphorin-plexin signaling pathway	6	0.00583476	0.0338442		GO:0040037	negative regulation of fibroblast growth factor receptor signaling pathway	4	0.0198741	0.122484
GO:0090178	regulation of establishment of planar polarity involved in neural tube closure	2	0.0391917	0.20139		GO:0001909	leukocyte mediated cytotoxicity	5	0.0302226	0.141413		GO:0099173	postsynapse organization	15	0.00585952	0.0339373		GO:0042403	thyroid hormone metabolic process	4	0.0198741	0.122484
GO:0090399	replicative senescence	2	0.0391917	0.20139		GO:0071887	leukocyte apoptotic process	5	0.0302226	0.141413		GO:0072171	mesonephric tubule morphogenesis	8	0.00590588	0.034155		GO:0048843	negative regulation of axon extension involved in axon guidance	4	0.0198741	0.122484
GO:0099550	trans-synaptic signaling, modulating synaptic transmission	2	0.0391917	0.20139		GO:0090596	sensory organ morphogenesis	9	0.0302892	0.141515		GO:0048593	camera-type eye morphogenesis	12	0.00593364	0.0342647		GO:0090023	positive regulation of neutrophil chemotaxis	4	0.0198741	0.122484
GO:1901386	negative regulation of voltage-gated calcium channel activity	2	0.0391917	0.20139		GO:0046879	hormone secretion	10	0.0310084	0.144661		GO:0019935	cyclic-nucleotide-mediated signaling	18	0.00597711	0.0344647		GO:0045744	negative regulation of G protein-coupled receptor signaling pathway	6	0.0200514	0.122666
GO:0002821	positive regulation of adaptive immune response	6	0.0397165	0.203185		GO:0007178	transmembrane receptor protein serine/threonine kinase signaling pathway	11	0.0311056	0.144802		GO:0032964	collagen biosynthetic process	7	0.00612185	0.0352472		GO:0007431	salivary gland development	5	0.0201101	0.122666
GO:0071867	response to monoamine	6	0.0397165	0.203185		GO:0022604	regulation of cell morphogenesis	14	0.0314717	0.144802		GO:0045766	positive regulation of angiogenesis	17	0.00629395	0.0361846		GO:0010737	protein kinase A signaling	5	0.0201101	0.122666
GO:0071869	response to catecholamine	6	0.0397165	0.203185		GO:0051384	response to glucocorticoid	6	0.0315602	0.144802		GO:0030203	glycosaminoglycan metabolic process	14	0.00631732	0.0361961		GO:0010837	regulation of keratinocyte proliferation	5	0.0201101	0.122666
GO:0060562	epithelial tube morphogenesis	13	0.0403211	0.205975		GO:0002369	T cell cytokine production	3	0.0315628	0.144802		GO:0060402	calcium ion transport into cytosol	14	0.00631732	0.0361961		GO:0014037	Schwann cell differentiation	5	0.0201101	0.122666
GO:0010631	epithelial cell migration	14	0.0404373	0.206265		GO:0002823	negative regulation of adaptive immune response based on somatic recombination of immune receptors built from immunoglobulin superfamily domains	3	0.0315628	0.144802		GO:0043491	protein kinase B signaling	21	0.00636713	0.0361961		GO:0060416	response to growth hormone	5	0.0201101	0.122666
GO:0061178	regulation of insulin secretion involved in cellular response to glucose stimulus	4	0.0405133	0.206349		GO:0015701	bicarbonate transport	3	0.0315628	0.144802		GO:0001958	endochondral ossification	5	0.00637024	0.0361961		GO:0071709	membrane assembly	5	0.0201101	0.122666
GO:0060249	anatomical structure homeostasis	17	0.0406064	0.206521		GO:0030517	negative regulation of axon extension	3	0.0315628	0.144802		GO:0021602	cranial nerve morphogenesis	5	0.00637024	0.0361961		GO:0032642	regulation of chemokine production	7	0.0202171	0.122778
GO:0001763	morphogenesis of a branching structure	9	0.0408244	0.207023		GO:0045124	regulation of bone resorption	3	0.0315628	0.144802		GO:0036075	replacement ossification	5	0.00637024	0.0361961		GO:0040014	regulation of multicellular organism growth	7	0.0202171	0.122778
GO:0010952	positive regulation of peptidase activity	9	0.0408244	0.207023		GO:0045823	positive regulation of heart contraction	3	0.0315628	0.144802		GO:0048873	homeostasis of number of cells within a tissue	5	0.00637024	0.0361961		GO:0042446	hormone biosynthetic process	7	0.0202171	0.122778
GO:0097553	calcium ion transmembrane import into cytosol	7	0.0410766	0.207274		GO:0150077	regulation of neuroinflammatory response	3	0.0315628	0.144802		GO:0060441	epithelial tube branching involved in lung morphogenesis	5	0.00637024	0.0361961		GO:0030279	negative regulation of ossification	8	0.0207666	0.125377
GO:0043010	camera-type eye development	13	0.0411383	0.207274		GO:2000648	positive regulation of stem cell proliferation	3	0.0315628	0.144802		GO:0002548	monocyte chemotaxis	8	0.00646852	0.0366477		GO:0046209	nitric oxide metabolic process	8	0.0207666	0.125377
GO:0010038	response to metal ion	14	0.0412139	0.207274		GO:0098656	anion transmembrane transport	10	0.0315896	0.144802		GO:0050918	positive chemotaxis	8	0.00646852	0.0366477		GO:0050886	endocrine process	8	0.0207666	0.125377
GO:0002526	acute inflammatory response	6	0.0412169	0.207274		GO:0062197	cellular response to chemical stress	11	0.0316467	0.144853		GO:1901342	regulation of vasculature development	30	0.0064857	0.0366792		GO:0051341	regulation of oxidoreductase activity	10	0.0209352	0.125377
GO:0035633	maintenance of blood-brain barrier	3	0.0415301	0.207274		GO:0048639	positive regulation of developmental growth	7	0.0317183	0.14497		GO:0007409	axonogenesis	32	0.0064929	0.0366792		GO:0010273	detoxification of copper ion	3	0.0211273	0.125377
GO:0042311	vasodilation	3	0.0415301	0.207274		GO:0002821	positive regulation of adaptive immune response	5	0.0323513	0.147011		GO:0002526	acute inflammatory response	11	0.00652646	0.0368154		GO:0021924	cell proliferation in external granule layer	3	0.0211273	0.125377
GO:0048566	embryonic digestive tract development	3	0.0415301	0.207274		GO:0071867	response to monoamine	5	0.0323513	0.147011		GO:0001894	tissue homeostasis	20	0.00655504	0.0369232		GO:0021930	cerebellar granule cell precursor proliferation	3	0.0211273	0.125377
GO:0050715	positive regulation of cytokine secretion	3	0.0415301	0.207274		GO:0071869	response to catecholamine	5	0.0323513	0.147011		GO:0035249	synaptic transmission, glutamatergic	10	0.00658424	0.0370341		GO:0034134	toll-like receptor 2 signaling pathway	3	0.0211273	0.125377
GO:0098664	G protein-coupled serotonin receptor signaling pathway	3	0.0415301	0.207274		GO:0072009	nephron epithelium development	5	0.0323513	0.147011		GO:0007517	muscle organ development	28	0.00660969	0.0371238		GO:0046184	aldehyde biosynthetic process	3	0.0211273	0.125377
GO:1902692	regulation of neuroblast proliferation	3	0.0415301	0.207274		GO:0071901	negative regulation of protein serine/threonine kinase activity	6	0.0324686	0.147332		GO:0032675	regulation of interleukin-6 production	14	0.00667068	0.0374124		GO:0048712	negative regulation of astrocyte differentiation	3	0.0211273	0.125377
GO:2000352	negative regulation of endothelial cell apoptotic process	3	0.0415301	0.207274		GO:0031100	animal organ regeneration	4	0.03259	0.147459		GO:0006584	catecholamine metabolic process	7	0.00678727	0.0379027		GO:0072075	metanephric mesenchyme development	3	0.0211273	0.125377
GO:0009746	response to hexose	9	0.0419111	0.208875		GO:0048844	artery morphogenesis	4	0.03259	0.147459		GO:0009712	catechol-containing compound metabolic process	7	0.00678727	0.0379027		GO:0072148	epithelial cell fate commitment	3	0.0211273	0.125377
GO:0014031	mesenchymal cell development	5	0.0425596	0.2115		GO:0010001	glial cell differentiation	8	0.0328087	0.147678		GO:0032757	positive regulation of interleukin-8 production	7	0.00678727	0.0379027		GO:0072160	nephron tubule epithelial cell differentiation	3	0.0211273	0.125377
GO:0048864	stem cell development	5	0.0425596	0.2115		GO:0001710	mesodermal cell fate commitment	2	0.033207	0.147678		GO:0007548	sex differentiation	21	0.00689157	0.0380772		GO:0072498	embryonic skeletal joint development	3	0.0211273	0.125377
GO:0031638	zymogen activation	4	0.0427634	0.212083		GO:0010832	negative regulation of myotube differentiation	2	0.033207	0.147678		GO:0006109	regulation of carbohydrate metabolic process	17	0.00690703	0.0380772		GO:1903960	negative regulation of anion transmembrane transport	3	0.0211273	0.125377
GO:0090132	epithelium migration	14	0.0427989	0.212083		GO:0035994	response to muscle stretch	2	0.033207	0.147678		GO:0031943	regulation of glucocorticoid metabolic process	3	0.00691441	0.0380772		GO:1990169	stress response to copper ion	3	0.0211273	0.125377
GO:0050890	cognition	12	0.0442449	0.214678		GO:0036148	phosphatidylglycerol acyl-chain remodeling	2	0.033207	0.147678		GO:0033083	regulation of immature T cell proliferation	3	0.00691441	0.0380772		GO:0022604	regulation of cell morphogenesis	30	0.0216193	0.12806
GO:0043154	negative regulation of cysteine-type endopeptidase activity involved in apoptotic process	5	0.0444122	0.214678		GO:0044827	modulation by host of viral genome replication	2	0.033207	0.147678		GO:0044857	plasma membrane raft organization	3	0.00691441	0.0380772		GO:0032874	positive regulation of stress-activated MAPK cascade	13	0.0216619	0.12806
GO:0090596	sensory organ morphogenesis	11	0.0444447	0.214678		GO:0046597	negative regulation of viral entry into host cell	2	0.033207	0.147678		GO:0045654	positive regulation of megakaryocyte differentiation	3	0.00691441	0.0380772		GO:1903317	regulation of protein maturation	7	0.0217383	0.12806
GO:0002281	macrophage activation involved in immune response	2	0.0445544	0.214678		GO:0046885	regulation of hormone biosynthetic process	2	0.033207	0.147678		GO:0120252	hydrocarbon metabolic process	3	0.00691441	0.0380772		GO:0001708	cell fate specification	9	0.021764	0.12806
GO:0006000	fructose metabolic process	2	0.0445544	0.214678		GO:0051023	regulation of immunoglobulin secretion	2	0.033207	0.147678		GO:2000659	regulation of interleukin-1-mediated signaling pathway	3	0.00691441	0.0380772		GO:0032637	interleukin-8 production	9	0.021764	0.12806
GO:0016114	terpenoid biosynthetic process	2	0.0445544	0.214678		GO:0070230	positive regulation of lymphocyte apoptotic process	2	0.033207	0.147678		GO:0071248	cellular response to metal ion	16	0.00691504	0.0380772		GO:0045639	positive regulation of myeloid cell differentiation	9	0.021764	0.12806
GO:0018158	protein oxidation	2	0.0445544	0.214678		GO:0150078	positive regulation of neuroinflammatory response	2	0.033207	0.147678		GO:0021954	central nervous system neuron development	9	0.00694455	0.0380772		GO:0045665	negative regulation of neuron differentiation	16	0.0218113	0.128157
[truncated: 1,025 more rows]

[truncated: 4 more sheets: Supplementary Table S11, Supplementary Table S12, Supplementary Table S13, Supplememtary S14]
